# Supplementary material for: Quantitative global studies reveal differential translational control by start codon context across the fungal kingdom
Source: Nucleic Acids Res. 2020 Feb 5;48(5):2312–31. doi: 10.1093/nar/gkaa060 (PMC7049704; doi:10.1093/nar/gkaa060)
Supplement: gkaa060_Supplemental_Files [file gkaa060_supplemental_files.zip]

Archive with 9 entries (9 files):
- Table S1 sequencing numbers.xlsx
- Table S2 upf1E30vsWT_complete.txt
- Table S3 cytoribosome_Proteins.xlsx
- Table S4 dvsaATG_highdiffw_enoughRNA_H99.txt
- Table S5 tRNAsynthetases6fungi.xlsx
- Table S6 dualAUG_aaRS_contexts_cc.txt
- Table S7 eIF3.xlsx
- Table S8 oligos.xlsx
- Wallace_Crypto_AUG_suppdata_EW16Dec2019.pdf
