# Supplementary material for: Quantitative global studies reveal differential translational control by start codon context across the fungal kingdom
Source: Nucleic Acids Res. 2020 Feb 5;48(5):2312–31. doi: 10.1093/nar/gkaa060 (PMC7049704; doi:10.1093/nar/gkaa060)
Supplement: gkaa060_Supplemental_Files [file gkaa060_supplemental_files.zip › Table S2 upf1E30vsWT_complete.txt]

# Table S2: Differential expression results in Cryptococcus deneoformans upf1Δ.
# Wallace et al., Quantitative global studies reveal differential translational control by start codon context across the fungal kingdom.
Id	WT30_a	WT30_b	WT30_c	upf1E30_a	upf1E30_b	upf1E30_c	norm.WT30_a	norm.WT30_b	norm.WT30_c	norm.upf1E30_a	norm.upf1E30_b	norm.upf1E30_c	baseMean	WT	upf1E30	FoldChange	log2FoldChange	pvalue	padj	dispGeneEst	dispFit	dispMAP	dispersion	betaConv	maxCooks
CNA00010	2660	1222	3285	3870	2361	2538	2305	1894	2568	2999	2424	3022	2535.4	2256	2815	1.246	0.318	0.0159263533697196	0.0306059350926359	0.018	0.0089	0.0121	0.0121	TRUE	0.232
CNA00020	4735	2013	4621	4688	3531	2726	4102	3121	3612	3633	3626	3246	3556.65	3612	3502	0.969	-0.046	0.694583105623691	0.757934939755322	0.011	0.0086	0.0094	0.0094	TRUE	0.1713
CNA00030	1820	1063	2125	6049	5089	3854	1577	1648	1661	4688	5226	4589	3231.37	1629	4834	2.969	1.57	6.67318311440071e-59	3.18200414980201e-57	0.0027	0.0087	0.0064	0.0064	TRUE	0.0611
CNA00040	1841	987	1956	2058	1749	1252	1595	1530	1529	1595	1796	1491	1589.29	1551	1627	1.049	0.069	0.519189399218298	0.602082481910551	0.0039	0.0096	0.0076	0.0076	TRUE	0.0984
CNA00050	3420	2683	3754	3439	3577	2698	2963	4159	2935	2665	3673	3212	3267.91	3352	3183	0.95	-0.073	0.625702872952047	0.698410010428792	0.0326	0.0087	0.016	0.016	TRUE	0.5302
CNA00060	9649	6182	9325	8762	8604	6371	8360	9583	7290	6790	8835	7586	8073.98	8411	7737	0.92	-0.12	0.343598270758689	0.431565157966381	0.0166	0.0082	0.0115	0.0115	TRUE	0.1884
CNA00070	18852	11040	19745	15718	11009	10846	16333	17114	15435	12181	11305	12914	14213.68	16294	12133	0.745	-0.425	5.31205955900087e-06	2.05176752663507e-05	0.0034	0.0081	0.0062	0.0062	TRUE	0.0435
CNA00075	210	88	228	587	383	391	182	136	178	455	393	466	301.72	165	438	2.616	1.388	1.21220089287896e-17	1.33907791966696e-16	0.0086	0.0169	0.0147	0.0147	TRUE	0.2005
CNA00080	618	327	600	557	498	444	535	507	469	432	511	529	497.18	504	491	0.972	-0.041	0.761863085868667	0.815113564671109	0.0065	0.0133	0.0111	0.0111	TRUE	0.1349
CNA00090	5171	2405	4667	5068	4898	2729	4480	3728	3648	3928	5030	3249	4010.51	3952	4069	1.029	0.042	0.774804311374297	0.826025892840412	0.0301	0.0085	0.0152	0.0152	TRUE	0.3576
CNA00100	1079	568	1194	1643	1356	1028	935	881	933	1273	1392	1224	1106.41	916	1296	1.414	0.499	2.93613504635667e-06	1.1844615390902e-05	0.0019	0.0103	0.0073	0.0073	TRUE	0.0498
CNA00110	2505	1536	3167	3078	2593	2599	2170	2381	2476	2385	2663	3095	2528.28	2342	2714	1.158	0.212	0.0708793480209953	0.114026290942514	0.0103	0.0089	0.0095	0.0095	TRUE	0.1814
CNA00120	10752	4750	9871	7659	5903	4299	9315	7363	7716	5935	6062	5119	6918.49	8131	5705	0.702	-0.511	1.03091104882955e-05	3.81086359823885e-05	0.012	0.0083	0.0095	0.0095	TRUE	0.1982
CNA00130	7467	5331	8884	7982	7098	5938	6469	8264	6945	6186	7289	7070	7037.16	7226	6848	0.948	-0.077	0.504375198325657	0.588038489798146	0.0105	0.0083	0.0094	0.0094	TRUE	0.1913
CNA00140	2718	1302	3073	4477	3017	2907	2355	2018	2402	3470	3098	3461	2800.72	2258	3343	1.478	0.564	1.16802718956444e-07	5.83397453838216e-07	0.0057	0.0088	0.0078	0.0078	TRUE	0.1013
CNA00150	1823	1187	2025	1746	1509	1242	1579	1840	1583	1353	1550	1479	1563.99	1667	1461	0.877	-0.19	0.0861875877813652	0.135431799861282	0.0054	0.0096	0.0081	0.0081	TRUE	0.0953
CNA00160	1612	723	1623	1667	1468	1093	1397	1121	1269	1292	1507	1301	1314.48	1262	1367	1.081	0.112	0.349553933035887	0.437801108874124	0.0088	0.0099	0.0096	0.0096	TRUE	0.1092
CNA00170	17879	10270	22035	18091	14524	11557	15490	15921	17225	14020	14914	13761	15221.78	16212	14232	0.878	-0.188	0.0356566018358557	0.062472100705274	0.0024	0.0081	0.0057	0.0057	TRUE	0.0367
CNA00180	3383	1667	3727	4091	2752	2413	2931	2584	2914	3170	2826	2873	2883.01	2810	2956	1.052	0.073	0.47159208384719	0.556969410502347	0.0039	0.0088	0.007	0.007	TRUE	0.058
CNA00190	5936	3233	6754	8573	6244	5789	5143	5012	5280	6644	6412	6893	5897.13	5145	6650	1.292	0.37	1.82328149773581e-05	6.46714693340596e-05	7e-04	0.0083	0.0052	0.0052	TRUE	0.0124
CNA00200	707	366	722	834	618	528	613	567	564	646	635	629	608.99	581	637	1.094	0.13	0.261219568379842	0.344549910292854	0	0.0123	0.008	0.008	TRUE	0.0267
CNA00210	371	170	425	574	375	407	321	264	332	445	385	485	371.95	306	438	1.424	0.51	0.000789880170233283	0.00209580695288479	0.0104	0.0152	0.0138	0.0138	TRUE	0.1432
CNA00220	155	72	159	84	49	56	134	112	124	65	50	67	92.05	123	61	0.49	-1.029	1.45184280330678e-05	5.24118415049963e-05	0	0.0373	0.0283	0.0283	TRUE	0.1882
CNA00225	95	36	83	89	51	48	82	56	65	69	52	57	63.58	68	59	0.875	-0.192	0.493955895016028	0.578741324406264	0.0146	0.0505	0.041	0.041	TRUE	0.3287
CNA00230	1942	1047	2046	3788	3091	2619	1682	1623	1599	2936	3174	3118	2355.5	1635	3076	1.881	0.911	1.36878746509315e-22	2.00272037939015e-21	9e-04	0.009	0.0058	0.0058	TRUE	0.0197
CNA00240	232	159	289	1066	868	800	201	246	226	826	891	953	557.23	224	890	3.985	1.995	1.70930057739039e-49	6.19084383985983e-48	0.0043	0.0127	0.0102	0.0102	TRUE	0.0932
CNA00250	121607	57052	129045	109564	62451	63202	105356	88442	100879	84909	64130	75253	86494.61	98226	74764	0.761	-0.394	0.000828105685881004	0.00218585602788502	0.0136	0.0079	0.01	0.01	TRUE	0.1896
CNA00260	9044	4993	10732	17385	14971	11187	7835	7740	8390	13473	15373	13320	11021.9	7988	14055	1.759	0.815	1.95239002030862e-17	2.13186837802397e-16	0.0041	0.0081	0.0065	0.0065	TRUE	0.0822
CNA00270	1488	712	1610	1237	777	740	1289	1104	1259	959	798	881	1048.18	1217	879	0.722	-0.471	7.11575750333016e-05	0.000228614836316395	0.006	0.0105	0.0091	0.0091	TRUE	0.0787
CNA00280	2045	996	2075	2175	1518	1408	1772	1544	1622	1686	1559	1676	1643.11	1646	1640	0.996	-0.006	0.950607812631096	0.961487651780696	0.0027	0.0095	0.007	0.007	TRUE	0.0541
CNA00290	2637	1687	2850	3073	2455	2037	2285	2615	2228	2381	2521	2425	2409.27	2376	2442	1.029	0.042	0.680055588668541	0.746939181699495	0.0032	0.009	0.007	0.007	TRUE	0.0913
CNA00300	18902	12815	20478	21036	18268	14858	16376	19866	16008	16302	18759	17691	17500.4	17417	17584	1.01	0.014	0.8978258503686	0.921888417698386	0.0079	0.008	0.0086	0.0086	TRUE	0.1845
CNA00310	1324	1002	1649	901	673	578	1147	1553	1289	698	691	688	1011.16	1330	692	0.522	-0.937	2.63903343516032e-13	2.20573942096376e-12	0.0104	0.0106	0.0107	0.0107	TRUE	0.2502
CNA00320	2287	1276	2628	2108	1411	1256	1981	1978	2054	1634	1449	1495	1765.31	2004	1526	0.762	-0.393	6.94689980018333e-05	0.000223840796672898	0.0017	0.0094	0.0064	0.0064	TRUE	0.047
CNA00330	7536	4821	8779	7965	4792	4931	6529	7474	6863	6173	4921	5871	6304.98	6955	5655	0.813	-0.298	0.00679912766611332	0.0144576894998393	0.0088	0.0083	0.0086	0.0086	TRUE	0.1573
CNA00340	1172	673	1375	918	566	599	1015	1043	1075	711	581	713	856.57	1044	668	0.64	-0.643	8.81918807513795e-08	4.48263639279251e-07	0.005	0.011	0.0092	0.0092	TRUE	0.1534
CNA00350	14585	7792	15844	13156	10161	8984	12636	12079	12386	10195	10434	10697	11404.57	12367	10442	0.844	-0.244	0.00301790845928802	0.0070086535627754	4e-04	0.0081	0.0048	0.0048	TRUE	0.0056
CNA00360	7040	4323	7230	4611	3749	3349	6099	6702	5652	3573	3850	3988	4977.23	6151	3804	0.619	-0.693	6.26690776536162e-12	4.71476329952518e-11	0.0049	0.0084	0.0071	0.0071	TRUE	0.074
CNA00370	655	338	743	778	454	448	567	524	581	603	466	533	545.8	557	534	0.958	-0.062	0.646289395250004	0.717521961761646	0.008	0.0128	0.0113	0.0113	TRUE	0.1553
CNA00380	1480	682	1446	1284	1075	828	1282	1057	1130	995	1104	986	1092.45	1156	1028	0.888	-0.172	0.138379815943762	0.203546697753053	0.0056	0.0104	0.0088	0.0088	TRUE	0.1086
CNA00390	3677	2081	3400	3032	3006	2217	3186	3226	2658	2350	3087	2640	2857.62	3023	2692	0.891	-0.167	0.180669672159547	0.254444971005383	0.0145	0.0088	0.0109	0.0109	TRUE	0.2003
CNA00400	7977	5020	9898	9279	6533	5896	6911	7782	7738	7191	6709	7020	7225.05	7477	6973	0.933	-0.1	0.277804664155998	0.362102126652105	0.0026	0.0082	0.006	0.006	TRUE	0.0538
CNA00410	3280	1504	3775	767	289	322	2842	2332	2951	594	297	383	1566.46	2708	425	0.157	-2.671	2.51520347593223e-17	2.71953811394434e-16	0.0703	0.0096	0.0243	0.0703	TRUE	1.436
CNA00420	697	367	614	847	735	619	604	569	480	656	755	737	633.49	551	716	1.3	0.379	0.00410288323804972	0.00922765867044232	0.0084	0.0122	0.0109	0.0109	TRUE	0.159
CNA00430	891	530	1071	614	499	486	772	822	837	476	512	579	666.28	810	522	0.643	-0.636	2.314350190428e-07	1.11236497912667e-06	0.0039	0.0119	0.0093	0.0093	TRUE	0.1013
CNA00450	1671	1093	1919	3196	2795	2051	1448	1694	1500	2477	2870	2442	2071.87	1547	2596	1.68	0.749	1.56989356393859e-11	1.13967738683296e-10	0.0069	0.0092	0.0084	0.0084	TRUE	0.103
CNA00460	2380	1711	2968	2754	2350	1919	2062	2652	2320	2134	2413	2285	2311.14	2345	2277	0.972	-0.041	0.72508253693724	0.783221488725559	0.0093	0.009	0.0091	0.0091	TRUE	0.1555
CNA00470	25514	15729	27974	11894	8494	8853	22104	24383	21868	9217	8722	10541	16139.42	22785	9493	0.417	-1.263	4.29831814637843e-35	9.99622900848991e-34	0.0067	0.008	0.0075	0.0075	TRUE	0.1134
CNA00480	20629	9984	21157	20103	15734	12003	17872	15477	16539	15579	16157	14292	15986.05	16629	15343	0.923	-0.116	0.227743037352923	0.306867422560515	0.0044	0.008	0.0066	0.0066	TRUE	0.0523
CNA00485	331	144	320	472	264	220	287	223	250	366	271	262	276.5	253	300	1.182	0.241	0.174294819150289	0.247001509798614	0.0221	0.0177	0.019	0.019	TRUE	0.4403
CNA00490	1708	942	1667	2244	1323	1451	1480	1460	1303	1739	1359	1728	1511.41	1414	1609	1.138	0.187	0.129755248210307	0.192440766421551	0.0104	0.0097	0.0102	0.0102	TRUE	0.2223
CNA00510	90709	56921	107526	127468	93343	77612	78587	88239	84057	98784	95852	92410	89654.78	83628	95682	1.144	0.194	0.0266558358172296	0.0484837760144341	0.0022	0.0079	0.0055	0.0055	TRUE	0.0341
CNA00520	5461	3407	6098	5872	4196	3724	4731	5282	4767	4551	4309	4434	4678.87	4927	4431	0.9	-0.152	0.0983060729469831	0.151704924678138	0.002	0.0085	0.0059	0.0059	TRUE	0.0476
CNA00530	11008	7101	13693	11566	10643	7868	9537	11008	10704	8963	10929	9368	10084.96	10416	9753	0.936	-0.095	0.376798371021422	0.465242101924364	0.0078	0.0081	0.0082	0.0082	TRUE	0.1359
CNA00540	1431	664	1422	1678	1293	1117	1240	1029	1112	1300	1328	1330	1223.14	1127	1319	1.168	0.225	0.0392355014554878	0.0677397508848588	0.0033	0.0101	0.0077	0.0077	TRUE	0.0919
CNA00550	3871	2097	3636	4168	3324	2523	3354	3251	2842	3230	3413	3004	3182.39	3149	3216	1.022	0.031	0.765665104704986	0.817992958411452	0.0056	0.0087	0.0075	0.0075	TRUE	0.0897
CNA00560	18425	9909	22176	18098	10505	10607	15963	15361	17336	14025	10787	12629	14350.26	16220	12480	0.769	-0.378	0.000715913675817723	0.00191797730126106	0.0103	0.0081	0.0089	0.0089	TRUE	0.1723
CNA00570	3970	2320	4860	5068	3651	3026	3439	3596	3799	3928	3749	3603	3685.8	3611	3760	1.041	0.058	0.530859886547619	0.612665737077767	0.0018	0.0086	0.0059	0.0059	TRUE	0.0257
CNA00580	4706	2122	5288	5421	2810	3257	4077	3290	4134	4201	2886	3878	3744.18	3834	3655	0.953	-0.069	0.623873059434159	0.697071921431154	0.0264	0.0086	0.0142	0.0142	TRUE	0.4126
CNA00590	1448	883	1557	1639	1429	931	1254	1369	1217	1270	1467	1109	1281.1	1280	1282	1.003	0.004	0.971001909973952	0.977788006579665	0.0107	0.01	0.0102	0.0102	TRUE	0.1899
CNA00600	88	45	91	92	94	59	76	70	71	71	97	70	75.87	72	79	1.093	0.129	0.613911876751392	0.68837894080667	0	0.0436	0.0335	0.0335	TRUE	0.3279
CNA00610	2633	1630	3153	2692	2217	1931	2281	2527	2465	2086	2277	2299	2322.46	2424	2221	0.916	-0.126	0.19714951765721	0.273426868179952	0.0021	0.009	0.0065	0.0065	TRUE	0.0346
CNA00620	9939	5878	12110	13191	9239	8085	8611	9112	9467	10223	9487	9627	9421.03	9063	9779	1.079	0.11	0.214964182982293	0.293648517066496	0.0018	0.0082	0.0055	0.0055	TRUE	0.0235
CNA00630	12459	8740	14719	12069	8751	8178	10794	13549	11506	9353	8986	9737	10654.29	11950	9359	0.783	-0.352	0.000863678110647052	0.00226621477330509	0.0078	0.0081	0.008	0.008	TRUE	0.1666
CNA00640	7125	4001	8363	4530	2410	2447	6173	6202	6538	3511	2475	2914	4635.3	6304	2967	0.471	-1.087	1.68224530616571e-18	1.98044793770272e-17	0.0155	0.0085	0.0108	0.0108	TRUE	0.3158
CNA00650	3519	1902	3357	1400	800	867	3049	2948	2624	1085	822	1032	1926.71	2874	980	0.341	-1.552	7.16704148311947e-36	1.73369164051518e-34	0.0121	0.0093	0.0104	0.0104	TRUE	0.238
CNA00660	917	385	1000	856	500	420	794	597	782	663	513	500	641.65	724	559	0.771	-0.376	0.0145668908313316	0.028321898630116	0.0224	0.0121	0.0154	0.0154	TRUE	0.3219
CNA00670	8744	5400	10169	11548	9436	8120	7575	8371	7949	8949	9690	9668	8700.54	7965	9436	1.185	0.245	0.00650633624169221	0.013942449599074	0.0021	0.0082	0.0057	0.0057	TRUE	0.025
CNA00680	2154	1223	2340	3467	2630	2265	1866	1896	1829	2687	2701	2697	2279.28	1864	2695	1.446	0.533	2.58850618739268e-09	1.53595514861582e-08	0	0.0091	0.0053	0.0053	TRUE	0.0032
CNA00690	6839	5482	7101	4385	6584	5348	5925	8498	5551	3398	6761	6368	6083.55	6658	5509	0.827	-0.273	0.443902977599208	0.531486437756991	0.0917	0.0083	0.0297	0.0917	TRUE	1.3723
CNA00700	735	407	892	1612	1191	1121	637	631	697	1249	1223	1335	962	655	1269	1.933	0.951	3.4602919997908e-18	3.95427851286438e-17	0.0015	0.0107	0.0074	0.0074	TRUE	0.0394
CNA00710	10020	5455	11284	9895	7489	6717	8681	8456	8821	7668	7690	7998	8219.12	8653	7785	0.9	-0.153	0.0659184780213734	0.106954142552182	3e-04	0.0082	0.0048	0.0048	TRUE	0.0069
CNA00720	1606	792	1609	1738	1323	1148	1391	1228	1258	1347	1359	1367	1324.88	1292	1358	1.049	0.069	0.498675162957643	0.583445539290954	0.0015	0.0099	0.0068	0.0068	TRUE	0.0547
CNA00730	5193	3493	6252	5157	4185	3589	4499	5415	4887	3997	4297	4273	4561.43	4934	4189	0.849	-0.235	0.0195204022925619	0.0365586963535181	0.0048	0.0085	0.0071	0.0071	TRUE	0.0873
CNA00740	6735	3909	7772	11011	7812	6778	5835	6060	6076	8533	8022	8070	7099.31	5990	8208	1.371	0.455	8.84889984702802e-08	4.49429181502695e-07	6e-04	0.0083	0.0051	0.0051	TRUE	0.0147
CNA00750	1465	814	1482	1679	1283	1168	1269	1262	1159	1301	1317	1391	1283.16	1230	1336	1.087	0.12	0.237985924987214	0.318274961827129	0.0012	0.01	0.0067	0.0067	TRUE	0.0321
CNA00760	2560	1240	2760	4180	3071	2587	2218	1922	2158	3239	3154	3080	2628.48	2099	3158	1.502	0.587	1.84599486774647e-09	1.11635529045836e-08	0.0025	0.0089	0.0065	0.0065	TRUE	0.0631
CNA00770	6849	3962	7360	4350	3554	2871	5934	6142	5754	3371	3650	3418	4711.37	5943	3480	0.586	-0.772	4.31241027800414e-18	4.87758623252755e-17	0.0011	0.0084	0.0055	0.0055	TRUE	0.0222
CNA00780	16089	8151	17566	14550	8700	9503	13939	12636	13732	11276	8934	11315	11971.85	13436	10508	0.782	-0.355	0.0014427811327197	0.00358827517736067	0.0097	0.0081	0.0088	0.0088	TRUE	0.2098
CNA00790	2337	1071	2498	2991	2025	2005	2025	1660	1953	2318	2079	2387	2070.4	1879	2261	1.201	0.265	0.0179924084833918	0.0339947786282556	0.0071	0.0092	0.0085	0.0085	TRUE	0.1208
CNA00800	1626	817	1901	4088	3238	2740	1409	1267	1486	3168	3325	3262	2319.47	1387	3252	2.339	1.226	1.53595828760389e-34	3.51045914835814e-33	0.0027	0.009	0.0067	0.0067	TRUE	0.0656
CNA00820	9878	5035	11472	1106	762	737	8558	7805	8968	857	782	878	4641.39	8444	839	0.099	-3.332	5.8423530554175e-237	3.52028327739156e-234	0.0032	0.0085	0.0067	0.0067	TRUE	0.0529
CNA00830	15454	6448	17395	15966	8878	9164	13389	9996	13598	12373	9117	10911	11563.97	12328	10800	0.876	-0.191	0.167794152366185	0.239478820388258	0.0247	0.0081	0.0137	0.0137	TRUE	0.3333
CNA00840	13777	10214	17133	6436	3398	3694	11936	15834	13393	4988	3489	4398	9006.41	13721	4292	0.313	-1.676	1.75188926327575e-33	3.83218549075632e-32	0.0255	0.0082	0.0138	0.0138	TRUE	0.245
CNA00850	78018	52413	96041	39295	32125	33651	67592	81251	75078	30452	32989	40067	54571.53	74640	34503	0.462	-1.113	6.57785007702887e-21	8.73707220652251e-20	0.0146	0.0079	0.0101	0.0101	TRUE	0.2436
CNA00860	1051	500	1176	1919	1072	1062	911	775	919	1487	1101	1264	1076.24	868	1284	1.477	0.563	2.59219057321316e-05	9.02365499960968e-05	0.0143	0.0104	0.0119	0.0119	TRUE	0.2029
CNA00870	1103	554	1174	1017	700	645	956	859	918	788	719	768	834.52	911	758	0.832	-0.266	0.0167366137312335	0.0319040195026216	0.0012	0.0111	0.0077	0.0077	TRUE	0.0274
CNA00880	2327	1510	3090	3891	2778	2656	2016	2341	2416	3015	2853	3162	2633.81	2258	3010	1.334	0.415	8.43901554080501e-05	0.00026775392534445	0.0052	0.0089	0.0076	0.0076	TRUE	0.1079
CNA00890	753	502	839	1090	777	713	652	778	656	845	798	849	763	695	831	1.199	0.262	0.0281809340115696	0.0508829271627646	0.0039	0.0114	0.0089	0.0089	TRUE	0.1183
CNA00900	4104	2042	4645	4554	3498	2868	3556	3166	3631	3529	3592	3415	3481.38	3451	3512	1.017	0.024	0.79989821821445	0.844223788268371	0.0026	0.0087	0.0063	0.0063	TRUE	0.0619
CNA00910	24585	16396	35084	33271	26477	21555	21299	25417	27426	25784	27189	25665	25463.42	24714	26213	1.061	0.085	0.428688751841651	0.516421128172748	0.0075	0.008	0.0083	0.0083	TRUE	0.1791
CNA00920	2000	906	2085	2649	1756	1600	1733	1404	1630	2053	1803	1905	1754.71	1589	1920	1.207	0.271	0.0162256544504238	0.0310999530646065	0.0069	0.0094	0.0086	0.0086	TRUE	0.1189
CNA00930	2758	1793	2954	2109	1357	1411	2389	2780	2309	1634	1393	1680	2031.02	2493	1569	0.63	-0.666	1.0442817997562e-08	5.82127819073513e-08	0.0091	0.0092	0.0092	0.0092	TRUE	0.1201
CNA00940	3959	2264	3887	3670	2981	2475	3430	3510	3039	2844	3061	2947	3138.39	3326	2951	0.888	-0.172	0.0804372940417459	0.127606123721563	0.0031	0.0087	0.0067	0.0067	TRUE	0.0704
CNA00950	16624	8630	18541	26633	17269	15393	14402	13378	14494	20640	17733	18328	16495.95	14091	18900	1.341	0.423	9.01659277073208e-06	3.35930167984329e-05	0.0042	0.008	0.0065	0.0065	TRUE	0.0795
CNA00960	615	323	753	1458	1142	990	533	501	589	1130	1173	1179	850.59	541	1161	2.138	1.096	5.36635765338007e-22	7.61632088364092e-21	0.0016	0.0111	0.0079	0.0079	TRUE	0.0722
CNA00970	5704	3621	6176	6866	5203	4935	4942	5613	4828	5321	5343	5876	5320.46	5128	5513	1.076	0.105	0.290562280605807	0.375408732135533	0.0048	0.0084	0.007	0.007	TRUE	0.0825
CNA00980	3475	2697	3709	2096	1692	1432	3011	4181	2899	1624	1737	1705	2526.3	3364	1689	0.503	-0.992	3.12637099504073e-13	2.59344016960325e-12	0.0222	0.0089	0.0129	0.0129	TRUE	0.5427
CNA00990	8442	5172	9921	8835	5892	5924	7314	8018	7756	6847	6050	7054	7172.97	7696	6650	0.864	-0.21	0.0302858530009351	0.0542508481837242	0.004	0.0083	0.0067	0.0067	TRUE	0.0759
CNA01000	4261	2166	4303	3889	3009	2181	3692	3358	3364	3014	3090	2597	3185.62	3471	2900	0.836	-0.259	0.0129094304423521	0.0255261649677535	0.0052	0.0087	0.0075	0.0075	TRUE	0.1005
CNA01010	1282	726	1293	1504	1283	1003	1111	1125	1011	1166	1317	1194	1154.03	1082	1226	1.134	0.181	0.0961577235002406	0.148840119420737	0.0031	0.0102	0.0076	0.0076	TRUE	0.0515
CNA01020	8505	5525	10478	8988	7321	5908	7368	8565	8191	6965	7518	7034	7606.99	8041	7172	0.892	-0.165	0.0845861658475355	0.133358017896638	0.0036	0.0082	0.0064	0.0064	TRUE	0.0656
CNA01030	939	510	874	1088	857	740	814	791	683	843	880	881	815.28	763	868	1.14	0.189	0.105465295085103	0.161357567035881	0.0036	0.0112	0.0085	0.0085	TRUE	0.1035
CNA01040	902	468	947	2067	1296	1339	781	725	740	1602	1331	1594	1129.04	749	1509	2.013	1.009	2.92086890493186e-18	3.36102762185562e-17	0.0057	0.0103	0.0086	0.0086	TRUE	0.1282
CNA01050	8056	5418	9481	6667	4235	4739	6979	8399	7412	5167	4349	5643	6324.69	7597	5053	0.665	-0.588	6.4582511687542e-07	2.91390665394846e-06	0.0127	0.0083	0.0099	0.0099	TRUE	0.1806
CNA01060	91621	53192	102590	95540	46452	53763	79377	82459	80198	74041	47701	64014	71298.08	80678	61919	0.767	-0.382	0.0048339002833325	0.010733363845202	0.0232	0.0079	0.0132	0.0132	TRUE	0.4901
CNA01070	6833	4006	7917	9668	6330	5672	5920	6210	6189	7492	6500	6753	6510.83	6106	6915	1.133	0.18	0.0545879509349177	0.0903393105609574	0.0029	0.0083	0.0062	0.0062	TRUE	0.0654
CNA01080	1610	819	1493	1514	1138	1271	1395	1270	1167	1173	1169	1513	1281.14	1277	1285	1.005	0.007	0.954596665089767	0.964491874423015	0.0144	0.01	0.0115	0.0115	TRUE	0.2861
CNA01090	717	362	869	728	464	454	621	561	679	564	476	541	573.82	620	527	0.847	-0.239	0.0684145472859885	0.110490160675324	0.0065	0.0126	0.0106	0.0106	TRUE	0.0827
CNA01095	1926	1042	1874	1666	1293	1307	1669	1615	1465	1291	1328	1556	1487.33	1583	1392	0.879	-0.187	0.101361690191435	0.15594830143659	0.0065	0.0097	0.0086	0.0086	TRUE	0.1268
CNA01100	7110	3446	8436	6730	4019	3876	6160	5342	6595	5216	4127	4615	5342.36	6032	4653	0.771	-0.375	0.00141486901850011	0.00352282188377864	0.0121	0.0084	0.0098	0.0098	TRUE	0.1374
CNA01120	4691	2969	4940	6186	5520	4094	4064	4603	3862	4794	5668	4875	4644.23	4176	5112	1.225	0.293	0.00728884240093435	0.0153952987359442	0.0083	0.0085	0.0084	0.0084	TRUE	0.1103
CNA01130	943	529	955	470	277	291	817	820	747	364	284	346	563.13	795	331	0.418	-1.257	8.41425966428462e-21	1.11095045926053e-19	0.0061	0.0127	0.0109	0.0109	TRUE	0.1769
CNA01140	2077	1036	2548	2745	1446	1168	1799	1606	1992	2127	1485	1391	1733.36	1799	1668	0.927	-0.109	0.476452408932447	0.561409167360757	0.0321	0.0094	0.0163	0.0163	TRUE	0.7078
CNA01150	5661	2895	5696	3164	3261	2050	4904	4488	4453	2452	3349	2441	3681.1	4615	2747	0.595	-0.749	6.35089213183901e-09	3.61009545881895e-08	0.019	0.0086	0.0117	0.0117	TRUE	0.4449
CNA01160	39135	22420	41920	18087	11776	14908	33905	34756	32770	14017	12093	17751	24215.13	33810	14620	0.432	-1.21	2.74286105860832e-21	3.74067553425019e-20	0.0197	0.008	0.0117	0.0117	TRUE	0.4284
CNA01170	5521	2677	5453	7244	5628	4567	4783	4150	4263	5614	5779	5438	5004.47	4399	5610	1.275	0.351	0.000231033209703953	0.000680013404399654	0.0031	0.0084	0.0063	0.0063	TRUE	0.0715
CNA01180	30566	20635	37693	18797	13791	11384	26481	31988	29466	14567	14162	13555	21703.15	29312	14095	0.481	-1.056	4.02667194744803e-27	7.00492957157102e-26	0.005	0.008	0.0069	0.0069	TRUE	0.0874
CNA01190	568	251	595	564	338	300	492	389	465	437	347	357	414.62	449	380	0.846	-0.241	0.110569402186054	0.167701143635965	0.0128	0.0144	0.0139	0.0139	TRUE	0.204
CNA01200	1433	726	1704	1449	1076	844	1241	1125	1332	1123	1105	1005	1155.3	1233	1078	0.873	-0.196	0.0796808307219723	0.126527203168479	0.004	0.0102	0.0081	0.0081	TRUE	0.0661
CNA01205	880	428	1010	712	438	430	762	663	790	552	450	512	621.5	738	505	0.682	-0.552	2.62754682497814e-05	9.14193194538326e-05	0.0075	0.0122	0.0107	0.0107	TRUE	0.1059
CNA01210	3545	2358	3956	3084	2299	2059	3071	3655	3093	2390	2361	2452	2836.93	3273	2401	0.734	-0.446	1.54160990516437e-05	5.54110111248887e-05	0.0048	0.0088	0.0073	0.0073	TRUE	0.1243
CNA01220	1542	1031	1608	1338	1293	847	1336	1598	1257	1037	1328	1008	1260.73	1397	1124	0.806	-0.311	0.0237228795469431	0.0437007353077096	0.0193	0.01	0.0128	0.0128	TRUE	0.2989
CNA01230	24748	16908	33307	28262	20693	18467	21441	26211	26037	21902	21249	21988	23138.04	24563	21713	0.884	-0.178	0.0805466331478842	0.127718441268942	0.0062	0.008	0.0074	0.0074	TRUE	0.1515
CNA01240	2731	1216	2895	3463	2465	2141	2366	1885	2263	2684	2531	2549	2379.73	2171	2588	1.19	0.251	0.0221068433011312	0.0409743169462801	0.0067	0.009	0.0082	0.0082	TRUE	0.1556
CNA01250	7120	3716	7828	8366	5096	5384	6168	5761	6119	6483	5233	6411	6029.23	6016	6042	1.004	0.006	0.9548553528804	0.964606200105364	0.0076	0.0083	0.0081	0.0081	TRUE	0.1674
CNA01260	4809	2458	5948	2354	1415	1545	4166	3810	4650	1824	1453	1840	2957.23	4209	1706	0.405	-1.304	8.36062391333359e-27	1.44307852337435e-25	0.0126	0.0088	0.0102	0.0102	TRUE	0.2021
CNA01270	9451	5176	9286	7925	8229	5050	8188	8024	7259	6142	8450	6013	7345.95	7824	6868	0.878	-0.188	0.152606987003606	0.221040015266587	0.0207	0.0082	0.0123	0.0123	TRUE	0.4953
CNA01280	1853	990	2118	3643	2584	2644	1605	1535	1656	2823	2653	3148	2236.76	1599	2875	1.796	0.845	3.22477539874996e-16	3.21410696885936e-15	0.0038	0.0091	0.0072	0.0072	TRUE	0.0829
CNA01290	2005	781	2055	3212	2286	1718	1737	1211	1606	2489	2347	2046	1906.07	1518	2294	1.508	0.593	1.6048115135335e-05	5.75578501715369e-05	0.0204	0.0093	0.0131	0.0131	TRUE	0.3643
CNA01310	9953	6638	11514	13338	10768	8808	8623	10290	9001	10337	11057	10487	9965.9	9305	10627	1.143	0.192	0.0501365391662248	0.0836618785482724	0.0049	0.0081	0.0068	0.0068	TRUE	0.104
CNA01320	1872	996	1977	1977	1329	1358	1622	1544	1545	1532	1365	1617	1537.51	1570	1505	0.958	-0.062	0.553485948480099	0.633870058548515	0.003	0.0096	0.0073	0.0073	TRUE	0.0789
CNA01330	4011	1873	3824	3269	2626	2086	3475	2904	2989	2533	2697	2484	2846.93	3123	2571	0.823	-0.281	0.00717509293684772	0.0151743828926058	0.0053	0.0088	0.0075	0.0075	TRUE	0.1191
CNA01340	1484	1160	1742	1554	1502	1244	1286	1798	1362	1204	1542	1481	1445.59	1482	1409	0.952	-0.07	0.626062234599984	0.698693465386208	0.0242	0.0097	0.0143	0.0143	TRUE	0.409
CNA01350	47224	31553	57721	56038	43708	36756	40913	48914	45122	43428	44883	43764	44503.98	44983	44025	0.979	-0.031	0.742949940257387	0.798581376836798	0.0035	0.0079	0.0064	0.0064	TRUE	0.0767
CNA01360	10078	7155	12368	10232	7755	7170	8731	11092	9668	7929	7963	8537	8986.9	9830	8143	0.829	-0.271	0.0110309474135508	0.0222160800537876	0.008	0.0082	0.0081	0.0081	TRUE	0.1529
CNA01370	21173	7998	22367	18133	11289	11097	18343	12399	17485	14053	11592	13213	14514.14	16076	12953	0.806	-0.312	0.0247981791801755	0.0454416178065256	0.0245	0.0081	0.0138	0.0138	TRUE	0.488
CNA01380	15278	11476	18790	16883	16021	11746	13236	17790	14689	13084	16452	13986	14872.71	15238	14507	0.952	-0.071	0.576363995642431	0.65480640437402	0.0159	0.0081	0.0115	0.0115	TRUE	0.2616
CNA01390	1550	793	1616	1596	1466	994	1343	1229	1263	1237	1505	1184	1293.54	1278	1309	1.023	0.033	0.784068638701368	0.833040066212527	0.0086	0.01	0.0095	0.0095	TRUE	0.2069
CNA01400	1569	890	1797	1762	1398	1196	1359	1380	1405	1365	1436	1424	1394.82	1381	1408	1.019	0.027	0.776313172524352	0.827015220350079	0	0.0098	0.006	0.006	TRUE	0.0088
CNA01410	1649	843	1884	2818	1928	1586	1429	1307	1473	2184	1980	1888	1710.05	1403	2017	1.437	0.523	8.03453376237746e-07	3.56445045361699e-06	0.0038	0.0095	0.0075	0.0075	TRUE	0.0639
CNA01420	5312	3240	6069	6598	4247	4405	4602	5023	4744	5113	4361	5245	4848.07	4790	4906	1.025	0.035	0.731830366809703	0.789407094390978	0.0057	0.0084	0.0074	0.0074	TRUE	0.115
CNA01430	51	30	57	92	43	57	44	47	45	71	44	68	53.1	45	61	1.361	0.445	0.145811965593408	0.212825744979764	0.0176	0.0589	0.048	0.048	TRUE	0.5049
CNA01440	241	102	287	402	203	198	209	158	224	312	208	236	224.5	197	252	1.272	0.347	0.079378692215795	0.12607763527589	0.0331	0.02	0.0236	0.0236	TRUE	0.5019
CNA01450	7260	5212	8374	7325	7678	5601	6290	8080	6546	5677	7884	6669	6857.61	6972	6743	0.967	-0.048	0.722547224704693	0.781246819794894	0.0186	0.0083	0.0129	0.0129	TRUE	0.2517
CNA01460	6525	4082	6086	5461	4457	4130	5653	6328	4758	4232	4577	4917	5077.49	5580	4575	0.82	-0.286	0.0159860749658509	0.0306940048880821	0.0125	0.0084	0.0099	0.0099	TRUE	0.2033
CNA01470	2904	1484	3278	3737	2907	2414	2516	2301	2563	2896	2985	2874	2689.07	2460	2918	1.185	0.245	0.00873277032932543	0.0180538994830845	0.0013	0.0089	0.0059	0.0059	TRUE	0.0374
CNA01480	2272	1097	2644	4462	3218	2815	1968	1701	2067	3458	3305	3352	2641.67	1912	3372	1.76	0.816	3.26569945169985e-15	3.07022070437824e-14	0.0046	0.0089	0.0073	0.0073	TRUE	0.1085
CNA01490	4225	2803	4319	3095	2597	2396	3660	4345	3376	2399	2667	2853	3216.68	3794	2640	0.696	-0.523	1.03291069285888e-05	3.81612713058453e-05	0.0119	0.0087	0.0098	0.0098	TRUE	0.1939
CNA01500	71912	44936	82844	32902	35331	28709	62302	69660	64762	25498	36281	34183	48780.88	65575	31987	0.488	-1.036	2.82095970271827e-16	2.83722623818159e-15	0.0176	0.0079	0.0115	0.0115	TRUE	0.3859
CNA01510	1576	796	1616	1688	1302	1157	1365	1234	1263	1308	1337	1378	1314.23	1287	1341	1.04	0.057	0.574474808824091	0.653219940450519	0.001	0.0099	0.0066	0.0066	TRUE	0.034
CNA01520	2747	996	2735	2907	1781	1621	2380	1544	2138	2253	1829	1930	2012.29	2021	2004	0.99	-0.014	0.925523036808537	0.943623775480429	0.0294	0.0092	0.0154	0.0154	TRUE	0.5023
CNA01530	9968	5833	10009	11067	8378	7082	8636	9042	7824	8577	8603	8432	8519.12	8501	8537	1.005	0.007	0.941943035204532	0.955494098153602	0.0026	0.0082	0.0059	0.0059	TRUE	0.0594
CNA01540	1330	698	1545	2192	1665	1420	1152	1082	1208	1699	1710	1691	1423.55	1147	1700	1.479	0.565	1.30293313112834e-08	7.20253610768859e-08	4e-04	0.0098	0.0064	0.0064	TRUE	0.0277
CNA01550	3760	2412	4623	2978	2745	2320	3258	3739	3614	2308	2819	2762	3083.26	3537	2630	0.743	-0.428	0.000115384848061764	0.000358206451032023	0.0077	0.0088	0.0085	0.0085	TRUE	0.1409
CNA01560	2797	1792	3223	3763	3318	2499	2423	2778	2520	2916	3407	2975	2836.6	2574	3099	1.205	0.269	0.0107767151075366	0.0217834912268231	0.0057	0.0088	0.0077	0.0077	TRUE	0.0916
CNA01580	3246	1782	3566	3669	2816	2148	2812	2762	2788	2843	2892	2558	2775.82	2787	2764	0.992	-0.012	0.901522299250333	0.925110667197895	0.0018	0.0088	0.0061	0.0061	TRUE	0.0512
CNA01590	1268	671	1298	957	847	614	1099	1040	1015	742	870	731	915.98	1051	781	0.743	-0.429	0.000219091892786235	0.000648566800083592	0.0041	0.0108	0.0086	0.0086	TRUE	0.117
CNA01600	869	536	1003	1196	818	697	753	831	784	927	840	830	827.43	789	866	1.1	0.137	0.224046499894697	0.303552780315219	0.002	0.0111	0.0079	0.0079	TRUE	0.0471
CNA01610	1189	476	1254	1019	606	605	1030	738	980	790	622	720	813.44	916	711	0.774	-0.37	0.0117777209603954	0.0235554419207907	0.0197	0.0112	0.0142	0.0142	TRUE	0.3266
CNA01620	2426	1523	2948	2980	2158	1964	2102	2361	2305	2309	2216	2338	2271.87	2256	2288	1.015	0.021	0.824787429818498	0.865119652609116	0.0018	0.0091	0.0062	0.0062	TRUE	0.0436
CNA01630	2597	1506	3440	2440	1917	1853	2250	2335	2689	1891	1969	2206	2223.25	2425	2022	0.833	-0.264	0.0178531099801104	0.0337508308465977	0.0072	0.0091	0.0085	0.0085	TRUE	0.1125
CNA01640	12691	6940	14301	13153	8526	8433	10995	10758	11180	10193	8755	10041	10320.37	10978	9663	0.88	-0.184	0.0507436995299437	0.0845473203832244	0.0034	0.0081	0.0063	0.0063	TRUE	0.0825
CNA01650	240	113	334	284	198	152	208	175	261	220	203	181	208.1	215	201	0.933	-0.1	0.592722308952466	0.669450080247768	0.0196	0.0209	0.0205	0.0205	TRUE	0.3557
CNA01660	2912	1525	3622	3809	2613	2249	2523	2364	2831	2952	2683	2678	2671.88	2573	2771	1.076	0.106	0.313071737974058	0.399122808096184	0.0053	0.0089	0.0076	0.0076	TRUE	0.0945
CNA01680	1313	420	1243	4637	3497	2783	1138	651	972	3594	3591	3314	2209.75	920	3500	3.788	1.922	2.22689176229181e-34	5.05473924673633e-33	0.0361	0.0091	0.0171	0.0171	TRUE	0.7407
CNA01690	4660	2670	5008	4495	2496	2879	4037	4139	3915	3483	2563	3428	3594.29	4030	3158	0.784	-0.351	0.00419935321294425	0.00943502138826932	0.0133	0.0086	0.0106	0.0106	TRUE	0.3299
CNA01700	3214	1990	3750	3348	3240	2404	2784	3085	2931	2595	3327	2862	2930.82	2933	2928	0.998	-0.003	0.981694412186509	0.98615801212067	0.0089	0.0088	0.0088	0.0088	TRUE	0.1731
CNA01710	2443	1600	2917	3205	2672	2155	2117	2480	2280	2484	2744	2566	2445.11	2292	2598	1.134	0.182	0.0749777794319993	0.119863174644306	0.0039	0.009	0.0071	0.0071	TRUE	0.0603
CNA01720	17903	11848	20497	26694	21633	16390	15510	18367	16023	20687	22214	19515	18719.51	16633	20805	1.251	0.323	0.00136033173834161	0.00340108591540105	0.0062	0.008	0.0073	0.0073	TRUE	0.1012
CNA01730	7001	3394	8168	7906	4686	4249	6065	5261	6385	6127	4812	5059	5618.33	5904	5333	0.903	-0.147	0.215421218349514	0.294030443826314	0.0131	0.0084	0.01	0.01	TRUE	0.208
CNA01740	7636	5031	8644	11319	7945	7365	6616	7799	6757	8772	8159	8769	7811.94	7057	8567	1.214	0.28	0.00445873815959367	0.0099738496529824	0.0049	0.0082	0.0069	0.0069	TRUE	0.1021
CNA01750	336	162	367	381	141	222	291	251	287	295	145	264	255.58	276	235	0.849	-0.236	0.283852345585233	0.368246887167533	0.0649	0.0185	0.0309	0.0309	TRUE	1.2396
CNA01760	4793	2850	5301	5065	4516	3444	4152	4418	4144	3925	4637	4101	4229.63	4238	4221	0.996	-0.006	0.95542497440372	0.965034552018874	0.0042	0.0085	0.0069	0.0069	TRUE	0.0907
CNA01770	1656	932	1823	1929	1473	1428	1435	1445	1425	1495	1513	1700	1502.06	1435	1569	1.093	0.128	0.207161601755876	0.285283003623093	0.0019	0.0097	0.0068	0.0068	TRUE	0.0632
CNA01780	3659	2132	4173	5429	4806	3640	3170	3305	3262	4207	4935	4334	3868.96	3246	4492	1.384	0.469	1.78133525591577e-06	7.45711156106599e-06	0.0036	0.0086	0.0067	0.0067	TRUE	0.0907
CNA01790	13027	7946	15501	11318	10553	8151	11286	12318	12118	8771	10837	9705	10839.09	11907	9771	0.821	-0.285	0.00555814008348206	0.0121662326530116	0.0065	0.0081	0.0075	0.0075	TRUE	0.1114
CNA01800	406	241	485	571	345	345	352	374	379	443	354	411	385.34	368	403	1.095	0.131	0.353148985956364	0.441136728028417	0.0051	0.0149	0.0117	0.0117	TRUE	0.1275
CNA01810	383	178	407	552	394	284	332	276	318	428	405	338	349.41	309	390	1.262	0.335	0.0265469686809466	0.0482990141140032	0.0085	0.0156	0.0135	0.0135	TRUE	0.1503
CNA01820	4502	3156	5417	7257	5760	4682	3900	4892	4235	5624	5915	5575	5023.49	4342	5705	1.315	0.395	0.000183501748431003	0.000551084885262986	0.007	0.0084	0.0078	0.0078	TRUE	0.1472
CNA01830	1362	669	1718	2062	1333	1144	1180	1037	1343	1598	1369	1362	1314.84	1187	1443	1.214	0.28	0.0253101514500444	0.0462391631231792	0.0115	0.0099	0.0105	0.0105	TRUE	0.1601
CNA01840	1831	661	1737	2152	1181	1354	1586	1025	1358	1668	1213	1612	1410.25	1323	1498	1.13	0.176	0.273117532830472	0.35741238108646	0.0374	0.0098	0.0179	0.0179	TRUE	0.3445
CNA01850	4212	2649	4893	4448	3563	2836	3649	4106	3825	3447	3659	3377	3677.2	3860	3494	0.906	-0.143	0.129792481622846	0.192452923533831	0.0023	0.0086	0.0061	0.0061	TRUE	0.0371
CNA01860	5710	3575	6213	4235	3197	2946	4947	5542	4857	3282	3283	3508	4236.41	5115	3358	0.657	-0.607	2.45910872520955e-10	1.6010778615608e-09	0.003	0.0085	0.0064	0.0064	TRUE	0.0639
CNA01870	7900	5192	9349	9391	7889	6693	6844	8049	7308	7278	8101	7969	7591.55	7400	7783	1.052	0.073	0.460186452808537	0.546600985851615	0.0045	0.0082	0.0069	0.0069	TRUE	0.0709
CNA01880	7383	4410	8617	2785	1469	1368	6396	6836	6736	2158	1508	1629	4210.76	6656	1765	0.265	-1.913	1.01830150514791e-49	3.70840789896724e-48	0.0192	0.0085	0.0116	0.0116	TRUE	0.464
CNA01890	2141	1386	2362	2363	1986	1555	1855	2149	1846	1831	2039	1851	1928.67	1950	1907	0.98	-0.03	0.779814971002265	0.829233696101879	0.0049	0.0093	0.0077	0.0077	TRUE	0.0928
CNA01900	4268	2278	4589	3417	3021	2106	3698	3531	3587	2648	3102	2508	3179.03	3605	2753	0.763	-0.39	0.000231048609943878	0.000680013404399654	0.0062	0.0087	0.0077	0.0077	TRUE	0.1492
CNA01910	6230	4341	8452	7571	6080	5100	5397	6729	6607	5867	6243	6072	6152.87	6244	6061	0.971	-0.043	0.689408199526465	0.754025997765909	0.0076	0.0083	0.0081	0.0081	TRUE	0.1726
CNA01920	5458	3473	6558	4678	4350	3219	4729	5384	5127	3625	4467	3833	4527.34	5080	3975	0.783	-0.354	0.0010999830825841	0.00282256595871755	0.0079	0.0085	0.0082	0.0082	TRUE	0.1428
CNA01930	1785	1100	2196	3876	2854	2471	1546	1705	1717	3004	2931	2942	2307.5	1656	2959	1.788	0.838	1.12760400172547e-18	1.34420131716482e-17	0.001	0.009	0.006	0.006	TRUE	0.0414
CNA01940	3523	1789	3391	5873	3762	3509	3052	2773	2651	4551	3863	4178	3511.49	2825	4197	1.486	0.571	4.58753740583841e-08	2.39418881306275e-07	0.0056	0.0086	0.0076	0.0076	TRUE	0.0668
CNA01950	8790	4618	7562	7211	5468	4719	7615	7159	5911	5588	5615	5619	6251.28	6895	5607	0.813	-0.298	0.00614230114593944	0.0132652890176887	0.0079	0.0083	0.0084	0.0084	TRUE	0.1916
CNA01960	2090	1086	2064	2403	2168	1455	1811	1684	1613	1862	2226	1732	1821.44	1703	1940	1.14	0.189	0.109568972334106	0.166471284074096	0.0096	0.0094	0.0095	0.0095	TRUE	0.1999
CNA01980	424	174	411	353	268	229	367	270	321	274	275	273	296.63	319	274	0.852	-0.231	0.140727183298114	0.206586881705403	0.0077	0.017	0.0143	0.0143	TRUE	0.169
CNA01990	3909	2934	4704	7555	6210	5501	3387	4548	3677	5855	6377	6550	5065.64	3871	6261	1.619	0.695	5.37233036256408e-09	3.09902573046777e-08	0.0136	0.0084	0.01	0.01	TRUE	0.2815
CNA02000	6430	4530	7661	7703	7110	5203	5571	7022	5989	5970	7301	6195	6341.29	6194	6489	1.048	0.068	0.565685288520848	0.644941313719088	0.0111	0.0083	0.0098	0.0098	TRUE	0.1655
CNA02010	626	387	697	1764	1846	1175	542	600	545	1367	1896	1399	1058.14	562	1554	2.768	1.469	1.93814425596164e-25	3.19552739515267e-24	0.018	0.0104	0.013	0.013	TRUE	0.4458
CNA02015	524	241	468	5674	4189	3353	454	374	366	4397	4302	3992	2314.09	398	4230	10.61	3.407	4.13069205053185e-192	1.61048393593677e-189	0.0067	0.009	0.0082	0.0082	TRUE	0.1853
CNA02020	1552	874	1701	2962	2373	1966	1345	1355	1330	2295	2437	2341	1850.38	1343	2358	1.756	0.812	3.39331404170903e-18	3.89115665544074e-17	0	0.0093	0.0057	0.0057	TRUE	0.0105
CNA02030	5823	3884	7174	6516	5215	4273	5045	6021	5608	5050	5355	5088	5361.1	5558	5164	0.93	-0.105	0.28371897091672	0.368218002591741	0.0041	0.0084	0.0068	0.0068	TRUE	0.0797
CNA02040	3094	2194	2964	6366	5438	4466	2681	3401	2317	4933	5584	5318	4038.98	2800	5278	1.888	0.917	4.26763388701339e-12	3.23904858532416e-11	0.0209	0.0085	0.0123	0.0123	TRUE	0.4227
CNA02050	702	347	774	5816	4532	3280	608	538	605	4507	4654	3905	2469.6	584	4355	7.44	2.895	5.62802055423616e-149	1.20330710430572e-146	0.006	0.009	0.0079	0.0079	TRUE	0.0988
CNA02055	1014	563	1078	1223	883	838	878	873	843	948	907	998	907.71	865	951	1.1	0.137	0.198746891756762	0.275354180301802	0	0.0109	0.0071	0.0071	TRUE	0.0215
CNA02060	2076	1192	2308	5454	3670	3478	1799	1848	1804	4227	3769	4141	2931.19	1817	4046	2.228	1.155	1.73112412606366e-34	3.94291776891751e-33	0.0018	0.0088	0.006	0.006	TRUE	0.0436
CNA02080	1582	828	1605	1471	1368	895	1371	1284	1255	1140	1405	1066	1253.21	1303	1204	0.924	-0.115	0.355592459114051	0.443603767929217	0.0101	0.01	0.0103	0.0103	TRUE	0.2552
CNA02090	2738	1617	3218	2842	2411	2067	2372	2507	2516	2202	2476	2461	2422.3	2465	2380	0.965	-0.051	0.59968434344501	0.675396402439002	0.0024	0.009	0.0064	0.0064	TRUE	0.0524
CNA02100	10264	5309	9931	9223	6287	6196	8892	8230	7763	7148	6456	7377	7644.45	8295	6994	0.843	-0.246	0.0121537351919151	0.0241979443833022	0.0045	0.0082	0.0068	0.0068	TRUE	0.0551
CNA02115	1123	514	1186	1512	1371	956	973	797	927	1172	1408	1138	1069.13	899	1239	1.375	0.46	0.000283035420233776	0.000819195967384046	0.0108	0.0104	0.0106	0.0106	TRUE	0.1692
CNA02120	414	175	434	377	273	239	359	271	339	292	280	285	304.38	323	286	0.879	-0.186	0.226368275752813	0.305574120507056	0.0062	0.0168	0.0137	0.0137	TRUE	0.1943
CNA02125	897	423	1013	913	516	542	777	656	792	708	530	645	684.59	742	628	0.845	-0.243	0.0821883066627071	0.129979502877696	0.0143	0.0118	0.0126	0.0126	TRUE	0.2193
CNA02130	3347	1694	3757	3198	2495	2014	2900	2626	2937	2478	2562	2398	2650.19	2821	2479	0.878	-0.187	0.049888107176567	0.0833102480136776	0.0018	0.0089	0.0062	0.0062	TRUE	0.0429
CNA02140	3852	2135	3955	2772	2066	1698	3337	3310	3092	2148	2122	2022	2671.69	3246	2097	0.646	-0.629	9.7010653891078e-12	7.17618988828197e-11	0.0011	0.0089	0.0058	0.0058	TRUE	0.0215
CNA02150	2474	1549	2725	2132	1725	1407	2143	2401	2130	1652	1771	1675	1962.29	2225	1699	0.765	-0.387	0.000107051963595381	0.000334688874863296	0.0023	0.0093	0.0067	0.0067	TRUE	0.0563
CNA02160	897	469	922	901	762	687	777	727	721	698	782	818	753.94	742	766	1.031	0.044	0.705752602498316	0.766811623086923	0.0031	0.0115	0.0085	0.0085	TRUE	0.0741
CNA02170	3585	1815	3979	3128	2177	1987	3106	2814	3111	2424	2236	2366	2675.92	3010	2342	0.778	-0.363	0.000151490217269313	0.000460374672196703	0.0019	0.0089	0.0062	0.0062	TRUE	0.0384
CNA02180	3919	2225	4179	4779	2803	3349	3395	3449	3267	3704	2878	3988	3446.8	3370	3523	1.045	0.064	0.601548775938527	0.676576495319965	0.0142	0.0087	0.0105	0.0105	TRUE	0.3111
CNA02205	1350	733	1684	1138	741	697	1170	1136	1316	882	761	830	1015.84	1207	824	0.682	-0.552	1.77543893377638e-06	7.43843821306564e-06	0.005	0.0105	0.0086	0.0086	TRUE	0.0764
CNA02210	1345	699	1337	5229	5378	3330	1165	1084	1045	4052	5523	3965	2805.64	1098	4513	4.11	2.039	1.41256201696043e-52	5.64003677615285e-51	0.0195	0.0088	0.0123	0.0123	TRUE	0.4659
CNA02220	121279	61752	110124	99316	73445	57769	105071	95728	86088	76967	75419	68784	84676.17	95629	73723	0.771	-0.375	0.000225589070547851	0.000666312103204614	0.0066	0.0079	0.0074	0.0074	TRUE	0.0934
CNA02230	3236	1280	3549	3761	2492	2504	2804	1984	2774	2915	2559	2981	2669.54	2521	2818	1.116	0.159	0.240138336373082	0.320635957590811	0.0211	0.0089	0.0128	0.0128	TRUE	0.4109
CNA02240	805	447	893	1247	1023	760	697	693	698	966	1050	905	835.04	696	974	1.399	0.485	1.56761826147724e-05	5.62847986840257e-05	0.0018	0.0111	0.0078	0.0078	TRUE	0.0555
CNA02250	2641	996	2826	4922	2282	2346	2288	1544	2209	3814	2343	2793	2498.71	2014	2983	1.48	0.566	0.00108817256143173	0.002796590824804	0.0519	0.009	0.0212	0.0212	TRUE	0.4417
CNA02260	2333	1144	2396	8337	6486	5507	2021	1773	1873	6461	6660	6557	4224.33	1889	6559	3.468	1.794	3.47477291532355e-83	2.70950528032523e-81	0.0018	0.0085	0.0059	0.0059	TRUE	0.0451
CNA02270	6896	4033	8263	8988	7227	6504	5974	6252	6459	6965	7421	7744	6802.78	6228	7377	1.184	0.244	0.00695750173109372	0.0147565828715805	0.0019	0.0083	0.0057	0.0057	TRUE	0.0292
CNA02290	27423	15985	32457	37571	29271	22670	23758	24780	25373	29116	30058	26992	26679.6	24637	28722	1.166	0.221	0.0114696887200852	0.0230223578901446	0.002	0.008	0.0055	0.0055	TRUE	0.0339
CNA02300	6628	3845	8441	7076	6274	4546	5742	5961	6599	5484	6443	5413	5940.08	6101	5780	0.947	-0.078	0.460826229684637	0.547081542244273	0.0067	0.0083	0.0079	0.0079	TRUE	0.1227
CNA02310	3819	2678	4757	3658	3441	2511	3309	4151	3719	2835	3533	2990	3422.81	3726	3119	0.838	-0.256	0.033134364311011	0.0586420738727319	0.0129	0.0087	0.0101	0.0101	TRUE	0.1641
CNA02330	2224	1276	2670	3038	2365	1955	1927	1978	2087	2354	2429	2328	2183.79	1997	2370	1.186	0.247	0.008037233855886	0.0167623618618038	7e-04	0.0091	0.0058	0.0058	TRUE	0.0194
CNA02335	207	76	227	156	92	91	179	118	177	121	94	108	133.05	158	108	0.677	-0.564	0.0108500154014988	0.0218982649455341	0.0252	0.0283	0.0274	0.0274	TRUE	0.4403
CNA02340	844	500	1057	1051	756	627	731	775	826	814	776	747	778.33	777	779	1.003	0.004	0.974326040139937	0.980688381783979	0.0019	0.0114	0.008	0.008	TRUE	0.0384
CNA02350	4799	2390	5182	5095	3509	3139	4158	3705	4051	3948	3603	3738	3867.15	3971	3763	0.947	-0.078	0.408901746028738	0.49619201257387	0.0025	0.0086	0.0062	0.0062	TRUE	0.0409
CNA02360	2632	1968	3276	2664	2511	1801	2280	3051	2561	2065	2578	2144	2446.57	2631	2262	0.861	-0.216	0.0967812002816072	0.149735246374065	0.0178	0.009	0.0118	0.0118	TRUE	0.2325
CNA02370	7529	3668	8772	10290	5952	6083	6523	5686	6857	7974	6112	7243	6732.6	6355	7110	1.118	0.161	0.174890960564269	0.247634541042506	0.013	0.0083	0.01	0.01	TRUE	0.1841
CNA02380	680	468	737	895	707	540	589	725	576	694	726	643	658.89	630	688	1.096	0.133	0.308234155600198	0.394092589374636	0.0082	0.012	0.0107	0.0107	TRUE	0.1913
CNA02390	4075	2960	4778	4747	4355	3441	3530	4589	3735	3679	4472	4097	4017.01	3951	4083	1.034	0.048	0.692703848695621	0.75680091914244	0.0141	0.0085	0.0104	0.0104	TRUE	0.2391
CNA02400	6152	3405	6728	6157	4887	3545	5330	5278	5259	4771	5018	4221	4979.76	5289	4670	0.883	-0.179	0.0644687534712519	0.104910114904851	0.0035	0.0084	0.0066	0.0066	TRUE	0.0855
CNA02405	370	181	303	677	565	453	321	281	237	525	580	539	413.7	280	548	1.964	0.974	5.017797154791e-11	3.47523088212693e-10	0.0098	0.0144	0.013	0.013	TRUE	0.2246
CNA02410	691	315	920	941	517	546	599	488	719	729	531	650	619.4	602	637	1.054	0.076	0.638303148007242	0.709844507548994	0.0292	0.0123	0.0173	0.0173	TRUE	0.2198
CNA02420	2967	1474	3408	2840	1872	1919	2570	2285	2664	2201	1922	2285	2321.29	2506	2136	0.851	-0.232	0.0338117592391966	0.0596656922889763	0.0064	0.009	0.0082	0.0082	TRUE	0.0923
CNA02430	6976	4042	7598	2616	1266	1539	6044	6266	5940	2027	1300	1832	3901.51	6083	1720	0.283	-1.822	1.16376467850978e-38	3.12284708063271e-37	0.0238	0.0086	0.0138	0.0138	TRUE	0.5508
CNA02440	1347	797	1737	923	706	865	1167	1236	1358	715	725	1030	1038.43	1254	823	0.655	-0.609	3.3035706556487e-05	0.000112982798274714	0.0251	0.0105	0.0145	0.0145	TRUE	0.563
CNA02450	11891	6933	15621	9534	8452	7452	10302	10748	12211	7389	8679	8873	9700.26	11087	8314	0.75	-0.416	0.000125235881035883	0.000386255662869164	0.0086	0.0082	0.0084	0.0084	TRUE	0.1162
CNA02460	3471	1921	3895	5478	4370	3445	3007	2978	3045	4245	4487	4102	3644.09	3010	4278	1.421	0.507	1.27908385534297e-08	7.07660082905942e-08	9e-04	0.0086	0.0054	0.0054	TRUE	0.0222
CNA02470	1009	734	1135	2693	2535	1963	874	1138	887	2087	2603	2337	1654.45	966	2342	2.431	1.282	1.41618880948739e-22	2.06751088750715e-21	0.0168	0.0095	0.0116	0.0116	TRUE	0.2394
CNA02480	1796	890	1708	2365	1877	1629	1556	1380	1335	1833	1927	1940	1661.79	1424	1900	1.334	0.415	6.47475496102663e-05	0.00020974914898184	0.0029	0.0095	0.0072	0.0072	TRUE	0.0817
CNA02490	4971	3003	5804	5578	3869	3602	4307	4655	4537	4323	3973	4289	4347.28	4500	4195	0.933	-0.101	0.267551267071604	0.351572124930728	0.0015	0.0085	0.0057	0.0057	TRUE	0.0261
CNA02500	391	163	402	315	192	183	339	253	314	244	197	218	260.81	302	220	0.725	-0.464	0.00607160874039486	0.013141808555986	0.0125	0.0183	0.0166	0.0166	TRUE	0.2012
CNA02510	536	166	501	784	329	404	464	257	392	608	338	481	423.3	371	476	1.276	0.352	0.107597558085939	0.163981746377008	0.0817	0.0143	0.032	0.032	TRUE	0.1822
CNA02520	31292	17364	33606	37066	36812	23347	27110	26918	26271	28725	37802	27799	29103.99	26766	31442	1.175	0.232	0.052420134119153	0.0870124339949276	0.0155	0.008	0.0103	0.0103	TRUE	0.3832
CNA02530	1913	767	1953	4437	2672	2575	1657	1189	1527	3439	2744	3066	2270.24	1458	3083	2.111	1.078	1.05722274935724e-15	1.02595496086967e-14	0.0193	0.0091	0.0125	0.0125	TRUE	0.2964
CNA02535	1436	679	1470	1590	1235	1095	1244	1053	1149	1232	1268	1304	1208.34	1149	1268	1.101	0.139	0.195221292203944	0.271434177622769	0.0026	0.0101	0.0075	0.0075	TRUE	0.0629
CNA02540	7978	3747	8386	6573	4983	4248	6912	5809	6556	5094	5117	5058	5757.47	6426	5090	0.792	-0.337	0.000482224705417326	0.00133396717341654	0.0036	0.0083	0.0065	0.0065	TRUE	0.0848
CNA02550	3223	1674	3011	4336	3914	2710	2792	2595	2354	3360	4019	3227	3057.89	2580	3535	1.37	0.455	8.64776177429201e-05	0.000273721896084085	0.0103	0.0088	0.0093	0.0093	TRUE	0.1739
CNA02555	1884	1088	1742	3922	3304	2417	1632	1687	1362	3039	3393	2878	2331.79	1560	3103	1.992	0.994	9.54496460531617e-18	1.05969891799055e-16	0.0091	0.009	0.0092	0.0092	TRUE	0.1523
CNA02560	1013	638	1192	1537	1276	1040	878	989	932	1191	1310	1238	1089.7	933	1246	1.338	0.42	8.87884394245669e-05	0.000280500370117269	0.0019	0.0104	0.0073	0.0073	TRUE	0.0319
CNA02570	19871	11162	21888	27913	18032	17760	17215	17303	17111	21632	18517	21146	18820.69	17210	20432	1.187	0.248	0.00771413449858746	0.016159697679089	0.0033	0.008	0.0062	0.0062	TRUE	0.0822
CNA02580	2271	1093	2246	1037	507	511	1968	1694	1756	804	521	608	1225.06	1806	644	0.357	-1.484	1.58313328752905e-23	2.4233273509798e-22	0.0269	0.0101	0.0148	0.0148	TRUE	0.5681
CNA02590	10142	4578	11020	11234	6635	6864	8787	7097	8615	8706	6813	8173	8031.71	8166	7897	0.967	-0.049	0.686938806122019	0.752318309150155	0.0145	0.0082	0.0104	0.0104	TRUE	0.1761
CNA02600	2792	1368	2416	2992	2678	2118	2419	2121	1889	2319	2750	2522	2336.46	2143	2530	1.181	0.239	0.0436977969684508	0.0742638457197158	0.0107	0.009	0.0097	0.0097	TRUE	0.1571
CNA02610	3466	2084	4255	5401	3615	3549	3003	3231	3326	4186	3712	4226	3613.86	3187	4041	1.268	0.343	0.000506104859972186	0.00139536730944079	0.0034	0.0086	0.0067	0.0067	TRUE	0.0616
CNA02620	194	122	180	284	321	196	168	189	141	220	330	233	213.5	166	261	1.582	0.662	0.000929280484898746	0.00242014579721371	0.0315	0.0206	0.0237	0.0237	TRUE	0.5902
CNA02625	949	495	954	1374	1081	940	822	767	746	1065	1110	1119	938.23	778	1098	1.41	0.495	3.58586439030528e-06	1.42659718961245e-05	0	0.0108	0.0071	0.0071	TRUE	0.0302
CNA02630	4533	2726	5391	4505	2911	3209	3927	4226	4214	3491	2989	3821	3778.12	4122	3434	0.833	-0.264	0.0163111496592414	0.0312457514281654	0.0079	0.0086	0.0084	0.0084	TRUE	0.1553
CNA02640	1313	686	1426	1668	1079	1182	1138	1063	1115	1293	1108	1407	1187.29	1105	1269	1.147	0.198	0.091187995647753	0.142277315243246	0.0064	0.0102	0.009	0.009	TRUE	0.147
CNA02645	1010	466	1053	1223	863	832	875	722	823	948	886	991	874.2	807	942	1.163	0.218	0.0642212563090547	0.104533027214247	0.0045	0.011	0.0088	0.0088	TRUE	0.0917
CNA02650	1748	815	1696	3372	2922	2194	1514	1263	1326	2613	3001	2612	2054.95	1368	2742	2.002	1.001	3.24040869065647e-19	3.95532758778473e-18	0.0071	0.0092	0.0084	0.0084	TRUE	0.1063
CNA02660	13448	6338	12942	10333	7921	5960	11651	9825	10117	8008	8134	7096	9138.55	10531	7746	0.736	-0.443	1.99729356241119e-05	7.03061521969929e-05	0.0068	0.0082	0.0077	0.0077	TRUE	0.1059
CNA02670	9333	5103	11960	12480	6477	7940	8086	7911	9350	9672	6651	9454	8520.43	8449	8592	1.017	0.024	0.860785045006139	0.894104886115137	0.025	0.0082	0.0135	0.0135	TRUE	0.477
CNA02680	1744	1111	1875	1425	1397	1073	1511	1722	1466	1104	1435	1278	1419.24	1566	1272	0.813	-0.299	0.0158642263785698	0.0304953864376917	0.0112	0.0098	0.0104	0.0104	TRUE	0.1641
CNA02690	2533	1139	2990	2679	1296	1646	2194	1766	2337	2076	1331	1960	1944.06	2099	1789	0.852	-0.232	0.143769123414497	0.210342598221121	0.0374	0.0093	0.0176	0.0176	TRUE	0.6058
CNA02700	15401	8844	19860	19375	12906	11629	13343	13710	15525	15015	13253	13846	14115.38	14193	14038	0.989	-0.016	0.872625208319296	0.902725125759371	0.0043	0.0081	0.007	0.007	TRUE	0.0828
CNA02710	1244	741	1600	2187	1457	1241	1078	1149	1251	1695	1496	1478	1357.65	1159	1556	1.343	0.426	0.000134335813318739	0.00041164020835719	0.0052	0.0099	0.0082	0.0082	TRUE	0.0745
CNA02720	609	240	620	887	643	621	528	372	485	687	660	739	578.57	462	695	1.498	0.583	4.80987672700508e-05	0.000160262612125528	0.0141	0.0126	0.013	0.013	TRUE	0.299
CNA02730	4086	2267	4645	4056	3262	2626	3540	3514	3631	3143	3350	3127	3384.18	3562	3207	0.9	-0.152	0.086850806074308	0.13624784441669	6e-04	0.0087	0.0054	0.0054	TRUE	0.0185
CNA02740	8914	4997	8791	8634	7421	6250	7723	7746	6872	6691	7620	7442	7349.1	7447	7251	0.974	-0.038	0.695648123704865	0.75847273629147	0.0037	0.0082	0.0068	0.0068	TRUE	0.0561
CNA02750	15477	8885	18867	17300	16052	11108	13409	13774	14749	13407	16483	13226	14174.6	13977	14372	1.028	0.04	0.710837638756051	0.771354268119697	0.0078	0.0081	0.0084	0.0084	TRUE	0.2019
CNA02760	2052	893	2087	2089	1537	1307	1778	1384	1631	1619	1578	1556	1591.17	1598	1584	0.99	-0.015	0.897015709120059	0.921484829517631	0.0072	0.0096	0.0088	0.0088	TRUE	0.1574
CNA02770	951	577	887	977	776	683	824	894	693	757	797	813	796.5	804	789	0.984	-0.023	0.853783586981108	0.888922025527927	0.0077	0.0113	0.0101	0.0101	TRUE	0.1766
CNA02780	3738	2430	4220	4627	3369	3241	3238	3767	3299	3586	3460	3859	3534.78	3435	3635	1.059	0.083	0.414674267640249	0.502002017519556	0.0047	0.0086	0.0071	0.0071	TRUE	0.0852
CNA02790	2009	1124	2274	4245	3557	2491	1741	1742	1778	3290	3653	2966	2528.15	1754	3303	1.884	0.914	4.5395387284748e-18	5.12573470056745e-17	0.0048	0.0089	0.0076	0.0076	TRUE	0.1037
CNA02800	9906	3922	11551	12028	7764	7942	8582	6080	9030	9321	7973	9456	8407.03	7897	8917	1.129	0.174	0.210628225598336	0.288895822443299	0.0224	0.0082	0.0139	0.0139	TRUE	0.4914
CNA02810	5281	2655	5594	6229	4704	4061	4575	4116	4373	4827	4830	4835	4592.85	4355	4831	1.109	0.149	0.0934090188661955	0.145121846436853	0.0011	0.0085	0.0055	0.0055	TRUE	0.0274
CNA02820	7579	5090	8535	10220	7967	6931	6566	7891	6672	7920	8181	8253	7580.44	7043	8118	1.153	0.206	0.0401776457193888	0.0692221044523287	0.0055	0.0082	0.0071	0.0071	TRUE	0.1339
CNA02830	48636	30433	101365	32230	34402	26907	42136	47177	79240	24977	35327	32037	43482.56	56184	30780	0.548	-0.868	0.0086921301226972	0.0179867119741608	0.0789	0.0079	0.0254	0.0789	TRUE	1.5782
CNA02840	1898	1155	2448	3352	2081	2238	1644	1790	1914	2598	2137	2665	2124.65	1783	2467	1.383	0.468	5.97976734491152e-05	0.000195144746243592	0.0089	0.0091	0.0093	0.0093	TRUE	0.1652
CNA02845	1599	1008	1510	5643	4818	3537	1385	1563	1180	4373	4948	4211	2943.4	1376	4511	3.286	1.716	1.14173397202037e-45	3.67350134298594e-44	0.0126	0.0088	0.0101	0.0101	TRUE	0.1887
CNA02850	2089	1146	2431	2604	2018	1650	1810	1777	1900	2018	2072	1965	1923.6	1829	2018	1.103	0.141	0.132038035380623	0.195419677136179	4e-04	0.0093	0.0058	0.0058	TRUE	0.0144
CNA02860	2261	1126	2584	2476	1561	1416	1959	1746	2020	1919	1603	1686	1822.02	1908	1736	0.909	-0.137	0.218660473886395	0.297593761995694	0.0065	0.0094	0.0084	0.0084	TRUE	0.1044
CNA02870	9329	4585	9951	8370	5992	5448	8082	7108	7779	6486	6153	6487	7015.89	7656	6375	0.832	-0.265	0.00389353674621802	0.0088317459116814	0.0024	0.0083	0.0059	0.0059	TRUE	0.0473
CNA02875	618	268	746	657	357	439	535	415	583	509	367	523	488.75	511	466	0.908	-0.14	0.408881463849741	0.49619201257387	0.0309	0.0134	0.0185	0.0185	TRUE	0.403
CNA02880	1867	900	2037	2456	1846	1677	1617	1395	1592	1903	1896	1997	1733.46	1535	1932	1.256	0.329	0.00134673248577001	0.00337217337199985	0.0027	0.0094	0.007	0.007	TRUE	0.0725
CNA02885	928	433	942	1075	795	601	804	671	736	833	816	716	762.78	737	788	1.068	0.095	0.439979273848605	0.527624864676779	0.0053	0.0114	0.0096	0.0096	TRUE	0.0752
CNA02890	20908	11637	28994	26087	18094	16578	18114	18040	22666	20217	18580	19739	19559.18	19607	19512	0.995	-0.007	0.948061695447534	0.959498078703047	0.008	0.008	0.0086	0.0086	TRUE	0.2283
CNA02895	4525	2013	5489	4020	2968	2292	3920	3121	4291	3115	3048	2729	3370.66	3777	2964	0.784	-0.351	0.00484392282610904	0.0107520162396017	0.0145	0.0087	0.0109	0.0109	TRUE	0.2768
CNA02900	7363	4474	9699	5056	3370	3862	6379	6936	7582	3918	3461	4598	5478.98	6966	3992	0.573	-0.803	2.13720650129313e-11	1.53139510168334e-10	0.0137	0.0084	0.0102	0.0102	TRUE	0.2132
CNA02905	5771	2893	5646	5815	3527	3226	5000	4485	4414	4506	3622	3841	4311.25	4633	3990	0.861	-0.215	0.0510832735990916	0.0850062609627866	0.0087	0.0085	0.0085	0.0085	TRUE	0.1574
CNA02910	3566	2277	4270	5631	4454	3697	3089	3530	3338	4364	4574	4402	3882.79	3319	4447	1.341	0.423	6.33730236654646e-06	2.41817156508175e-05	0.0021	0.0086	0.006	0.006	TRUE	0.0446
CNA02920	3243	1701	3642	9258	5869	5830	2810	2637	2847	7175	6027	6942	4739.43	2765	6715	2.428	1.28	9.39482589208074e-37	2.38578183956748e-35	0.0045	0.0084	0.0071	0.0071	TRUE	0.098
CNA02930	1022	591	1161	1551	1191	1074	885	916	908	1202	1223	1279	1068.83	903	1235	1.367	0.451	9.23586318284784e-06	3.43327544452695e-05	0	0.0104	0.0065	0.0065	TRUE	0.0115
CNA02940	8452	5140	10455	9751	7738	6308	7322	7968	8173	7557	7946	7511	7746.17	7821	7671	0.981	-0.028	0.756229279228804	0.810394124935895	0.0017	0.0082	0.0057	0.0057	TRUE	0.0383
CNA02950	1431	730	1426	2558	1991	1613	1240	1132	1115	1982	2045	1921	1572.27	1162	1983	1.705	0.77	1.63114622837605e-14	1.45900636999682e-13	0.0014	0.0096	0.0065	0.0065	TRUE	0.0423
CNA02960	2917	1865	3384	3761	2794	2616	2527	2891	2645	2915	2869	3115	2827.04	2688	2966	1.104	0.143	0.143206413518072	0.209576530977651	0.0028	0.0088	0.0065	0.0065	TRUE	0.0515
CNA02970	2387	1305	2464	1593	1389	1089	2068	2023	1926	1235	1426	1297	1662.45	2006	1319	0.658	-0.605	4.10551560216858e-09	2.40383015999765e-08	0.0025	0.0095	0.007	0.007	TRUE	0.061
CNA02980	241	115	232	115	62	76	209	178	181	89	64	90	135.28	189	81	0.428	-1.226	6.83138547419607e-09	3.86664585166281e-08	0.0091	0.0279	0.0234	0.0234	TRUE	0.3226
CNA02990	2255	1600	2465	1493	889	863	1954	2480	1927	1157	913	1028	1576.4	2120	1033	0.488	-1.035	5.22254641769067e-15	4.85484399108748e-14	0.0167	0.0096	0.0119	0.0119	TRUE	0.2614
CNA03000	5316	2741	5761	4760	3805	3395	4606	4249	4504	3689	3907	4042	4166.12	4453	3879	0.871	-0.2	0.0285905770367448	0.0515641754012366	0.0015	0.0085	0.0058	0.0058	TRUE	0.0227
CNA03010	734	369	693	456	351	340	636	572	542	353	360	405	478.05	583	373	0.638	-0.648	1.09686993353267e-06	4.7610045314044e-06	0.0044	0.0135	0.0105	0.0105	TRUE	0.0772
CNA03020	2316	1527	2451	2255	2185	1563	2006	2367	1916	1748	2244	1861	2023.66	2096	1951	0.931	-0.102	0.415607047204579	0.502763918392398	0.0132	0.0092	0.0109	0.0109	TRUE	0.209
CNA03030	4299	2249	4389	3819	2870	2439	3724	3486	3431	2960	2947	2904	3242.12	3547	2937	0.828	-0.273	0.00233263629326828	0.0055574095441345	8e-04	0.0087	0.0055	0.0055	TRUE	0.0236
CNA03040	7513	4199	9544	8232	4463	5740	6509	6509	7461	6380	4583	6834	6379.35	6826	5932	0.869	-0.203	0.141213231524143	0.207071083748234	0.0226	0.0083	0.0135	0.0135	TRUE	0.4825
CNA03050	974	596	1038	1722	1219	1058	844	924	811	1334	1252	1260	1070.86	860	1282	1.495	0.581	6.07956662494828e-08	3.14561807885692e-07	0.0014	0.0104	0.0073	0.0073	TRUE	0.0471
CNA03060	1953	840	2389	1936	1300	1260	1692	1302	1868	1500	1335	1500	1532.88	1621	1445	0.89	-0.168	0.210122104823731	0.288401182599232	0.0171	0.0096	0.0124	0.0124	TRUE	0.3441
CNA03065	2180	1046	2338	1575	1398	1140	1889	1622	1828	1221	1436	1357	1558.57	1780	1338	0.75	-0.414	0.000197676591989714	0.000589914656329503	0.0054	0.0096	0.0083	0.0083	TRUE	0.0726
CNA03070	4583	2913	5411	6324	5524	4861	3971	4516	4230	4901	5672	5788	4846.25	4239	5454	1.287	0.364	0.000431021477761451	0.00120388131251702	0.0057	0.0084	0.0075	0.0075	TRUE	0.0965
CNA03090	7470	3469	7332	9392	6953	5758	6472	5378	5732	7279	7140	6856	6475.89	5861	7092	1.21	0.275	0.00557570338926599	0.0121966211432525	0.0048	0.0083	0.0069	0.0069	TRUE	0.1017
CNA03093	75	22	85	63	36	26	65	34	66	49	37	31	47.05	55	39	0.699	-0.517	0.135970814538525	0.200492671582057	0.0627	0.0655	0.0648	0.0648	TRUE	0.7038
CNA03095	339	179	294	385	328	220	294	277	230	298	337	262	283.02	267	299	1.124	0.169	0.307139842241353	0.392845016282456	0.0126	0.0175	0.016	0.016	TRUE	0.1823
CNA03100	2889	1789	3354	2428	1572	1565	2503	2773	2622	1882	1614	1863	2209.57	2633	1786	0.679	-0.558	8.3816525831602e-08	4.27006866419568e-07	0.0041	0.0091	0.0073	0.0073	TRUE	0.0857
CNA03110	4724	3142	5253	4665	3909	2912	4093	4871	4106	3615	4014	3467	4027.74	4357	3699	0.85	-0.235	0.0300136459094368	0.0538377388600127	0.0078	0.0085	0.0082	0.0082	TRUE	0.1279
CNA03120	1021	569	1159	1278	749	782	885	882	906	990	769	931	893.88	891	897	1.007	0.01	0.933288092015702	0.94895370555551	0.0076	0.0109	0.0098	0.0098	TRUE	0.1853
CNA03130	1272	481	1409	5499	4334	3756	1102	746	1101	4262	4450	4472	2688.89	983	4395	4.452	2.154	3.44118414621626e-56	1.5515760898722e-54	0.0213	0.0089	0.0128	0.0128	TRUE	0.5035
CNA03140	2670	1219	2884	2614	2208	1649	2313	1890	2255	2026	2267	1963	2118.99	2153	2085	0.968	-0.048	0.674803550318358	0.742586407356812	0.0081	0.0092	0.0088	0.0088	TRUE	0.1335
CNA03150	1425	669	1449	3743	2712	2063	1235	1037	1133	2901	2785	2456	1924.39	1135	2714	2.388	1.256	3.1749841926349e-29	5.96141507897567e-28	0.0065	0.0093	0.0084	0.0084	TRUE	0.0829
CNA03160	239335	146125	277625	284955	191415	166919	207351	226524	217028	220831	196560	198745	211173.29	216968	205379	0.947	-0.079	0.381917701368355	0.470423810568567	0.0031	0.0079	0.0059	0.0059	TRUE	0.0531
CNA03170	8043	4250	8493	8489	7346	5793	6968	6588	6639	6579	7543	6898	6869.25	6732	7007	1.041	0.057	0.536102786763264	0.617426458847422	0.0027	0.0083	0.0061	0.0061	TRUE	0.0549
CNA03180	33314	23901	41110	30245	23594	20942	28862	37051	32137	23439	24228	24935	28442.1	32683	24201	0.741	-0.433	4.50370342783922e-05	0.000150684231800698	0.0084	0.008	0.0081	0.0081	TRUE	0.167
CNA03190	13982	8220	18216	14340	10085	9723	12113	12743	14240	11113	10356	11577	12023.7	13032	11015	0.845	-0.243	0.0135236896583233	0.0265506561182959	0.005	0.0081	0.0069	0.0069	TRUE	0.0808
CNA03200	884	523	1015	1019	765	689	766	811	793	790	786	820	794.28	790	799	1.011	0.016	0.880662930133703	0.90877065248734	0	0.0113	0.0071	0.0071	TRUE	0.0086
CNA03210	5571	3378	5743	8711	6602	5325	4826	5237	4489	6751	6779	6340	5737.19	4851	6623	1.366	0.45	2.49154274576776e-06	1.01686855412246e-05	0.0034	0.0083	0.0064	0.0064	TRUE	0.058
CNA03220	813	409	776	1701	1378	1027	704	634	607	1318	1415	1223	983.52	648	1319	2.034	1.024	1.25117046198804e-18	1.48349871593144e-17	0.0046	0.0106	0.0086	0.0086	TRUE	0.0709
CNA03240	5191	3643	6549	5985	5252	4380	4497	5647	5120	4638	5393	5215	5085.12	5088	5082	0.999	-0.001	0.991595308309183	0.993994812987487	0.0093	0.0084	0.0087	0.0087	TRUE	0.1259
CNA03250	1711	1021	1748	1756	1366	1260	1482	1583	1366	1361	1403	1500	1449.23	1477	1421	0.963	-0.054	0.607420225270058	0.682022912602057	0.0029	0.0097	0.0073	0.0073	TRUE	0.0525
CNA03265	1761	902	1856	4363	3480	2719	1526	1398	1451	3381	3574	3237	2427.83	1458	3397	2.328	1.219	1.06939310732491e-36	2.70531966234714e-35	0.0015	0.009	0.0062	0.0062	TRUE	0.0248
CNA03280	3441	2313	3775	3519	3312	2814	2981	3586	2951	2727	3401	3351	3166.08	3173	3160	0.996	-0.005	0.965547946003808	0.973582131251652	0.0132	0.0087	0.0103	0.0103	TRUE	0.1759
CNA03290	4530	2627	5668	2801	1583	1537	3925	4072	4431	2171	1626	1830	3009.03	4143	1876	0.453	-1.142	1.2256062276541e-21	1.69870989236019e-20	0.0122	0.0088	0.0099	0.0099	TRUE	0.2327
CNA03300	2921	1795	3433	4202	3250	2976	2531	2783	2684	3256	3337	3543	3022.36	2666	3379	1.268	0.343	0.000256989835898208	0.000748386921060334	0.0016	0.0088	0.006	0.006	TRUE	0.0239
CNA03310	6203	3516	6416	5024	3749	3354	5374	5451	5016	3893	3850	3994	4596.15	5280	3912	0.741	-0.432	9.19593887781546e-07	4.03646906504377e-06	8e-04	0.0085	0.0054	0.0054	TRUE	0.0236
CNA03320	1184	623	1382	1242	785	702	1026	966	1080	963	806	836	946.06	1024	868	0.848	-0.238	0.0414304368395515	0.0709563140497539	0.0051	0.0107	0.0088	0.0088	TRUE	0.1111
CNA03330	113042	62608	106965	98704	57239	62603	97935	97055	83618	76493	58778	74540	81403.02	92869	69937	0.753	-0.409	0.000534555778175782	0.00146831151999547	0.0134	0.0079	0.01	0.01	TRUE	0.2386
CNA03340	1132	615	1197	1164	806	741	981	953	936	902	828	882	913.64	957	871	0.91	-0.135	0.202564230656425	0.279999107568464	0	0.0108	0.007	0.007	TRUE	0.0223
CNA03350	5984	3257	6240	5600	5229	3973	5184	5049	4878	4340	5370	4731	4925.21	5037	4814	0.955	-0.066	0.525433736356598	0.607885286188084	0.0053	0.0084	0.0075	0.0075	TRUE	0.1248
CNA03360	1494	702	1330	1523	954	1051	1294	1088	1040	1180	980	1251	1138.93	1141	1137	0.996	-0.006	0.965650110266802	0.973582131251652	0.0139	0.0103	0.0115	0.0115	TRUE	0.1747
CNA03370	524	211	542	604	446	317	454	327	424	468	458	377	418.05	402	434	1.078	0.108	0.491884123199139	0.576925848268253	0.0176	0.0144	0.0153	0.0153	TRUE	0.2717
CNA03380	4604	2776	5311	6965	4768	4627	3989	4303	4152	5398	4896	5509	4707.82	4148	5268	1.27	0.345	0.000217421071077135	0.000644484284033653	0.0023	0.0084	0.0061	0.0061	TRUE	0.0463
CNA03390	1069	562	1055	1383	1106	953	926	871	825	1072	1136	1135	994.05	874	1114	1.274	0.35	0.00112083526522462	0.00286829966714625	0.0015	0.0106	0.0072	0.0072	TRUE	0.0344
CNA03400	6270	4027	7245	5829	4144	3759	5432	6243	5664	4517	4255	4476	5097.8	5780	4416	0.765	-0.387	3.98720770266988e-05	0.000134633109124054	0.0028	0.0084	0.0062	0.0062	TRUE	0.0591
CNA03410	1701	827	1792	1775	1321	1141	1474	1282	1401	1376	1357	1359	1374.53	1386	1364	0.983	-0.025	0.805085048693931	0.848583404254273	0.0013	0.0098	0.0068	0.0068	TRUE	0.0484
CNA03420	8740	5807	10625	10564	8417	7542	7572	9002	8306	8187	8643	8980	8448.33	8293	8603	1.038	0.053	0.587233236983126	0.664762065708652	0.004	0.0082	0.0068	0.0068	TRUE	0.0707
CNA03430	3405	1972	3432	2786	2570	1991	2950	3057	2683	2159	2639	2371	2643.11	2897	2390	0.825	-0.277	0.0110203092273104	0.0222014010816454	0.0067	0.0089	0.0082	0.0082	TRUE	0.1016
CNA03450	580	279	530	1543	1122	943	502	433	414	1196	1152	1123	803.34	450	1157	2.57	1.362	8.84873072333037e-30	1.70492404750679e-28	0.0035	0.0112	0.0088	0.0088	TRUE	0.1293
CNA03460	984	439	928	2956	2167	1908	852	681	725	2291	2225	2272	1507.72	753	2263	2.997	1.584	3.17030242537942e-45	1.01022906131802e-43	0.005	0.0097	0.0082	0.0082	TRUE	0.1605
CNA03470	3385	1743	3824	4504	4079	2865	2933	2702	2989	3490	4189	3411	3285.73	2875	3697	1.285	0.362	0.000924540300089546	0.00241001653951796	0.0076	0.0087	0.0083	0.0083	TRUE	0.1645
CNA03480	27841	19340	31603	25060	17390	18557	24120	29981	24705	19421	17857	22095	23029.98	26269	19791	0.753	-0.408	0.000455451338416799	0.00126724874127561	0.0133	0.008	0.0097	0.0097	TRUE	0.1866
CNA03490	3710	1819	3323	2802	2999	1826	3214	2820	2598	2171	3080	2174	2676.16	2877	2475	0.86	-0.217	0.12831799793301	0.190607729784848	0.0271	0.0089	0.0143	0.0143	TRUE	0.5532
CNA03500	11976	7155	13518	12667	11435	8839	10376	11092	10567	9817	11742	10524	10686.33	10678	10694	1.002	0.002	0.981632452363532	0.98615801212067	0.0037	0.0081	0.0067	0.0067	TRUE	0.0899
CNA03510	1181	620	1232	2503	1887	1579	1023	961	963	1940	1938	1880	1450.82	982	1919	1.953	0.965	4.53399192343305e-23	6.82984056102596e-22	0	0.0097	0.0061	0.0061	TRUE	0.0161
CNA03520	1708	887	1675	1682	1614	1132	1480	1375	1309	1303	1657	1348	1412.15	1388	1436	1.034	0.049	0.687380131468253	0.752677269349345	0.0099	0.0098	0.0098	0.0098	TRUE	0.2184
CNA03523	953	455	927	1289	997	793	826	705	725	999	1024	944	870.43	752	989	1.314	0.393	0.000598492849906861	0.00162441056887088	0.0028	0.011	0.0083	0.0083	TRUE	0.0889
CNA03525	719	393	769	924	744	619	623	609	601	716	764	737	675.07	611	739	1.209	0.274	0.0145413237793868	0.028280485331507	0	0.0119	0.0075	0.0075	TRUE	0.0105
CNA03530	14044	8859	15974	13446	7778	8297	12167	13733	12487	10420	7987	9879	11112.36	12796	9429	0.737	-0.44	0.000118971531702624	0.000368306077592243	0.0111	0.0081	0.0093	0.0093	TRUE	0.2186
CNA03540	2327	1130	2573	3195	3240	2719	2016	1752	2011	2476	3327	3237	2469.95	1926	3013	1.562	0.643	4.32917034007643e-07	2.00655531566619e-06	0.0145	0.009	0.0112	0.0112	TRUE	0.2986
CNA03550	3027	1820	3677	3043	1948	1917	2622	2821	2874	2358	2000	2283	2493.23	2772	2214	0.799	-0.324	0.00170402996642113	0.00417998172370069	0.0042	0.009	0.0073	0.0073	TRUE	0.0861
CNA03560	4004	2108	4695	5560	4327	3398	3469	3268	3670	4309	4443	4046	3867.5	3469	4266	1.229	0.298	0.00165437387275262	0.00406871615161573	0.0024	0.0086	0.0062	0.0062	TRUE	0.0314
CNA03570	1033	532	1045	903	499	548	895	825	817	700	512	652	733.54	846	621	0.736	-0.443	0.0011121722288094	0.00284832980392144	0.0126	0.0116	0.0119	0.0119	TRUE	0.278
CNA03580	3733	2179	4309	6276	4850	3994	3234	3378	3368	4864	4980	4756	4096.69	3327	4867	1.463	0.549	2.04279832000551e-10	1.34056111534619e-09	3e-04	0.0085	0.0051	0.0051	TRUE	0.0073
CNA03590	1545	963	1907	1866	1313	1218	1339	1493	1491	1446	1348	1450	1427.79	1441	1415	0.983	-0.025	0.80724736385862	0.85042528105949	0.0021	0.0098	0.0069	0.0069	TRUE	0.0473
CNA03600	6299	3435	7244	9042	7245	5692	5457	5325	5663	7007	7440	6777	6278.22	5482	7075	1.29	0.368	3.2035395195821e-05	0.000109901966541357	0.0014	0.0083	0.0055	0.0055	TRUE	0.0248
CNA03725	998	550	1111	1727	1340	1025	865	853	869	1338	1376	1220	1086.76	862	1311	1.522	0.606	8.79428446372244e-09	4.93970486657223e-08	0.0012	0.0104	0.007	0.007	TRUE	0.0433
CNA03730	9749	5202	10050	8222	6899	5816	8446	8064	7856	6372	7084	6925	7457.99	8122	6794	0.836	-0.258	0.0042377550928332	0.00950519145695379	0.002	0.0082	0.0057	0.0057	TRUE	0.0363
CNA03740	13506	7771	16034	20039	12950	11889	11701	12047	12534	15530	13298	14156	13210.93	12094	14328	1.185	0.245	0.00922289530307305	0.0189901677753241	0.0036	0.0081	0.0063	0.0063	TRUE	0.066
CNA03750	1952	1337	2477	3018	2468	2022	1691	2073	1936	2339	2534	2408	2163.47	1900	2427	1.279	0.355	0.000942882586567912	0.00245171666683881	0.0053	0.0091	0.0078	0.0078	TRUE	0.1125
CNA03760	1390	832	1767	1817	1246	1161	1204	1290	1381	1408	1279	1382	1324.22	1292	1356	1.05	0.071	0.50651869089205	0.589500594070678	0.0031	0.0099	0.0074	0.0074	TRUE	0.0465
CNA03770	2861	1691	3326	3014	1800	1898	2479	2621	2600	2336	1848	2260	2357.36	2567	2148	0.837	-0.256	0.0219425569873205	0.0407039652146544	0.0073	0.009	0.0086	0.0086	TRUE	0.1802
CNA03780	1397	689	1368	1885	1432	1291	1210	1068	1069	1461	1470	1537	1302.71	1116	1489	1.333	0.415	7.53287637286769e-05	0.000241081142440208	0.0022	0.01	0.0071	0.0071	TRUE	0.067
CNA03790	4602	3111	5482	7375	6208	4618	3987	4823	4285	5715	6375	5499	5113.99	4365	5863	1.344	0.427	6.42890260969991e-05	0.000208467546463263	0.0074	0.0084	0.008	0.008	TRUE	0.1009
CNA03795	1227	523	1234	1533	959	949	1063	811	965	1188	985	1130	1023.53	946	1101	1.161	0.215	0.0979597544899845	0.151276153951449	0.0121	0.0105	0.0112	0.0112	TRUE	0.1756
CNA03800	676	346	779	689	402	423	586	536	609	534	413	504	530.24	577	484	0.837	-0.257	0.0616445872577546	0.100734793970512	0.0088	0.013	0.0117	0.0117	TRUE	0.1905
CNA03810	25318	12233	22998	10129	7286	5560	21935	18964	17978	7850	7482	6620	13471.35	19626	7317	0.373	-1.423	4.65639229079226e-39	1.25969665728045e-37	0.0091	0.0081	0.0084	0.0084	TRUE	0.1299
CNA03820	1519	675	1528	1297	1239	797	1316	1046	1194	1005	1272	949	1130.55	1185	1075	0.906	-0.143	0.29751821165874	0.383126230206747	0.017	0.0103	0.0127	0.0127	TRUE	0.3052
CNA03830	1673	739	1701	1603	1404	1132	1449	1146	1330	1242	1442	1348	1326.1	1308	1344	1.025	0.035	0.768718320346389	0.820725680936834	0.0088	0.0099	0.0095	0.0095	TRUE	0.135
CNA03840	5501	3635	6423	8672	7382	6372	4766	5635	5021	6721	7580	7587	6218.3	5141	7296	1.42	0.506	7.93558643123427e-07	3.52763694609127e-06	0.0059	0.0083	0.0074	0.0074	TRUE	0.0851
CNA03850	1253	730	1470	2916	2210	2221	1086	1132	1149	2260	2269	2644	1756.67	1122	2391	2.13	1.091	1.06296525818534e-24	1.67746041220295e-23	0.0042	0.0094	0.0075	0.0075	TRUE	0.1029
CNA03860	2851	1756	3218	2598	2703	1780	2470	2722	2516	2013	2776	2119	2436.03	2569	2303	0.897	-0.158	0.217966765704301	0.296771512548912	0.0159	0.009	0.0114	0.0114	TRUE	0.3911
CNA03870	446	157	420	344	223	210	386	243	328	267	229	250	283.96	319	249	0.773	-0.371	0.0388112011281039	0.0670945855704415	0.025	0.0174	0.0196	0.0196	TRUE	0.2255
CNA03880	3156	1428	3156	2645	1772	1568	2734	2214	2467	2050	1820	1867	2191.91	2472	1912	0.773	-0.371	0.000803497381880028	0.00212767904398754	0.0069	0.0091	0.0084	0.0084	TRUE	0.1044
CNA03890	1903	1042	1943	2723	2241	1734	1649	1615	1519	2110	2301	2065	1876.5	1594	2159	1.355	0.438	1.05861429132526e-05	3.90456066939556e-05	0.0021	0.0093	0.0066	0.0066	TRUE	0.0402
CNA03900	19922	12907	23138	22712	17435	14337	17260	20009	18088	17601	17904	17071	17988.54	18452	17525	0.95	-0.074	0.419945936880044	0.507272037477844	0.0031	0.008	0.006	0.006	TRUE	0.0663
CNA03910	3010	1788	3605	2171	1794	1431	2608	2772	2818	1682	1842	1704	2237.7	2733	1743	0.638	-0.649	1.46832182728056e-11	1.07181025013387e-10	0.0016	0.0091	0.0062	0.0062	TRUE	0.03
CNA03930	1964	1319	2608	1674	1466	1216	1702	2045	2039	1297	1505	1448	1672.6	1929	1417	0.735	-0.445	0.000111751924269852	0.000348233076662237	0.0071	0.0095	0.0089	0.0089	TRUE	0.1297
CNA03940	2648	1957	2969	3185	3529	2335	2294	3034	2321	2468	3624	2780	2753.53	2550	2957	1.161	0.215	0.15173553695544	0.220085808701632	0.0334	0.0089	0.0159	0.0159	TRUE	0.4725
CNA03950	657	371	729	876	509	562	569	575	570	679	523	669	597.49	571	624	1.092	0.127	0.343965812026271	0.431863118414496	0.0089	0.0124	0.0113	0.0113	TRUE	0.2349
CNA03960	86372	71318	108423	48164	53917	41101	74829	110558	84758	37326	55366	48938	68629.05	90048	47210	0.524	-0.932	1.89782877490491e-09	1.14561103097175e-08	0.0397	0.0079	0.0173	0.0173	TRUE	0.4555
CNA03970	4225	2287	4138	3767	2947	2613	3660	3545	3235	2919	3026	3111	3249.54	3480	3019	0.868	-0.205	0.0307241615368545	0.0549310152781785	0.002	0.0087	0.0062	0.0062	TRUE	0.0472
CNA03990	4063	2694	4686	4419	3090	2689	3520	4176	3663	3425	3173	3202	3526.47	3786	3267	0.864	-0.212	0.0367134121094007	0.0640022344716223	0.0046	0.0086	0.0071	0.0071	TRUE	0.0968
CNA04000	14783	9908	17190	16482	12826	10741	12807	15359	13438	12773	13171	12789	13389.6	13868	12911	0.931	-0.103	0.288471152691291	0.373361999616848	0.0046	0.0081	0.0067	0.0067	TRUE	0.1076
CNA04010	3071	2290	3586	2783	2893	2140	2661	3550	2803	2157	2971	2548	2781.57	3005	2559	0.852	-0.231	0.0990170599811573	0.152735114851268	0.0248	0.0088	0.0138	0.0138	TRUE	0.3019
CNA04015	302	119	320	338	170	204	262	184	250	262	175	243	229.28	232	227	0.97	-0.043	0.825536640040975	0.865631521941399	0.0339	0.0197	0.0236	0.0236	TRUE	0.4421
CNA04020	26094	18931	27663	27709	24628	21560	22607	29347	21625	21474	25290	25671	24335.55	24526	24145	0.985	-0.022	0.859559548477718	0.893391984837747	0.0156	0.008	0.0115	0.0115	TRUE	0.3611
CNA04025	2080	1207	2114	4550	3577	2951	1802	1871	1653	3526	3673	3514	2673.11	1775	3571	2.014	1.01	3.88417168919843e-26	6.60109998871979e-25	0.0017	0.0089	0.0061	0.0061	TRUE	0.0449
CNA04030	949	620	1093	1297	944	835	822	961	854	1005	969	994	934.41	879	989	1.129	0.175	0.11487211664303	0.173236038477817	0.002	0.0108	0.0077	0.0077	TRUE	0.0735
CNA04040	1609	839	1722	1789	1302	1164	1394	1301	1346	1386	1337	1386	1358.35	1347	1370	1.016	0.023	0.812671907830654	0.855253954446106	0	0.0099	0.0061	0.0061	TRUE	0.0112
CNA04050	119619	70931	136904	131104	96305	80844	103633	109958	107022	101602	98894	96259	102894.49	106871	98918	0.926	-0.112	0.171810605773609	0.244159668753748	8e-04	0.0079	0.0048	0.0048	TRUE	0.0086
CNA04060	19235	10794	22190	32220	19758	17255	16664	16733	17347	24970	20289	20545	19424.6	16915	21935	1.297	0.375	0.000293118528487678	0.000847269780556619	0.0074	0.008	0.0077	0.0077	TRUE	0.1795
CNA04063	264	96	261	179	135	110	229	149	204	139	139	131	164.98	194	136	0.696	-0.523	0.00872685418704579	0.018047297832056	0.0169	0.0243	0.0223	0.0223	TRUE	0.3779
CNA04065	2573	1474	2312	2110	1440	1431	2229	2285	1807	1635	1479	1704	1856.54	2107	1606	0.763	-0.391	0.00104181360469753	0.00268682512526662	0.0094	0.0093	0.0097	0.0097	TRUE	0.1906
CNA04070	4595	2844	4426	3348	2848	2585	3981	4409	3460	2595	2925	3078	3407.78	3950	2866	0.726	-0.462	6.95028287251047e-05	0.000223840985806605	0.0105	0.0087	0.0094	0.0094	TRUE	0.1441
CNA04080	1728	1189	2003	2544	2069	1935	1497	1843	1566	1972	2125	2304	1884.36	1635	2134	1.306	0.385	0.000802376560489293	0.00212556028893806	0.0085	0.0093	0.009	0.009	TRUE	0.1439
CNA04090	1087	412	1063	1113	525	529	942	639	831	863	539	630	740.49	804	677	0.842	-0.249	0.163012912951882	0.234015505099647	0.0448	0.0115	0.0215	0.0215	TRUE	0.6263
CNA04100	3653	2470	4597	5786	4635	3572	3165	3829	3594	4484	4760	4253	4014.01	3529	4499	1.276	0.351	0.00074483595870902	0.00198903011052513	0.0058	0.0085	0.0076	0.0076	TRUE	0.0995
CNA04110	3943	2242	5033	4178	3011	2958	3416	3476	3934	3238	3092	3522	3446.31	3609	3284	0.909	-0.137	0.180791292253839	0.254444971005383	0.0049	0.0087	0.0072	0.0072	TRUE	0.0768
CNA04120	4700	2636	5428	3956	2424	2839	4072	4086	4243	3066	2489	3380	3556.12	4134	2978	0.72	-0.473	5.94663937249484e-05	0.000194159240201457	0.0113	0.0086	0.0097	0.0097	TRUE	0.2499
CNA04130	2719	1653	3405	2569	2173	1886	2356	2562	2662	1991	2231	2246	2341.31	2527	2156	0.853	-0.23	0.0245504808507791	0.0450499964227475	0.0035	0.009	0.0071	0.0071	TRUE	0.0553
CNA04140	1217	602	1156	1852	1281	1216	1054	933	904	1435	1315	1448	1181.63	964	1399	1.451	0.537	1.21556606341115e-06	5.24188150181466e-06	0.0039	0.0102	0.0079	0.0079	TRUE	0.0835
CNA04145	264	138	242	388	260	209	229	214	189	301	267	249	241.39	211	272	1.298	0.376	0.0220065659084006	0.0407998654100361	0.0061	0.0191	0.0151	0.0151	TRUE	0.0991
CNA04150	7156	4647	8466	6492	4421	4361	6200	7204	6618	5031	4540	5193	5797.51	6674	4921	0.738	-0.439	1.22762654101087e-05	4.48056647236788e-05	0.005	0.0083	0.0071	0.0071	TRUE	0.0582
CNA04160	1187	582	1136	1133	803	683	1028	902	888	878	825	813	889.08	939	839	0.892	-0.164	0.149835950747754	0.218026933382242	0.0033	0.0109	0.0082	0.0082	TRUE	0.0839
CNA04170	2775	1363	2677	3169	2262	1910	2404	2113	2093	2456	2323	2274	2277.11	2203	2351	1.067	0.093	0.356135128822049	0.44394651755361	0.0033	0.0091	0.0069	0.0069	TRUE	0.0782
CNA04180	571	294	571	469	291	295	495	456	446	363	299	351	401.73	466	338	0.726	-0.462	0.000895927725823739	0.00234526420488141	0.0042	0.0146	0.0114	0.0114	TRUE	0.1162
CNA04190	5778	3179	6229	7418	6530	5122	5006	4928	4869	5749	6706	6099	5559.37	4934	6185	1.253	0.326	0.000556103289997832	0.00152182188526244	0.0029	0.0084	0.0062	0.0062	TRUE	0.0664
CNA04200	642	317	726	587	424	369	556	491	568	455	435	439	490.8	538	443	0.821	-0.285	0.0239437801139131	0.0440586825638578	9e-04	0.0134	0.0094	0.0094	TRUE	0.0612
CNA04210	2188	1242	2337	1948	1803	1458	1896	1925	1827	1510	1851	1736	1790.83	1883	1699	0.902	-0.149	0.169980309627726	0.242077673444901	0.0048	0.0094	0.0079	0.0079	TRUE	0.1174
CNA04220	3803	2497	4310	5623	4757	4034	3295	3871	3369	4358	4885	4803	4096.76	3512	4682	1.334	0.416	5.18635105909219e-05	0.000171703970128187	0.0054	0.0085	0.0074	0.0074	TRUE	0.0955
CNA04230	2401	1313	2434	1906	1588	1314	2080	2035	1903	1477	1631	1565	1781.77	2006	1558	0.776	-0.365	0.000228698726697991	0.000673995180326494	0.0019	0.0094	0.0065	0.0065	TRUE	0.0253
CNA04240	36072	18786	44824	49812	27466	29847	31251	29122	35040	38603	28204	35538	32959.81	31804	34115	1.073	0.101	0.415495306719892	0.502720498893655	0.0153	0.008	0.0111	0.0111	TRUE	0.2812
CNA04250	1452	1028	1639	757	587	440	1258	1594	1281	587	603	524	974.36	1378	571	0.416	-1.266	6.10730236375848e-23	9.17895693129052e-22	0.0101	0.0107	0.0106	0.0106	TRUE	0.2183
CNA04260	498	190	565	1261	1011	731	431	295	442	977	1038	870	675.58	389	962	2.452	1.294	3.31584843568061e-17	3.55047551400502e-16	0.0235	0.0119	0.0151	0.0151	TRUE	0.4637
CNA04265	1468	1042	1255	1632	1221	1170	1272	1615	981	1265	1254	1393	1296.64	1289	1304	1.014	0.02	0.897714541379465	0.921888417698386	0.0314	0.01	0.0164	0.0164	TRUE	0.2292
CNA04270	9851	6761	11043	7365	5891	4705	8535	10481	8633	5708	6049	5602	7501.21	9216	5786	0.628	-0.671	2.41889611421568e-10	1.57955107832724e-09	0.0077	0.0082	0.0079	0.0079	TRUE	0.1749
CNA04280	18559	9114	20411	17950	12250	10952	16079	14129	15956	13911	12579	13040	14282.25	15388	13177	0.856	-0.224	0.0178113210400117	0.0336910490448623	0.0037	0.0081	0.0064	0.0064	TRUE	0.0623
CNA04290	8063	5051	9639	9780	7286	6276	6985	7830	7535	7579	7482	7473	7480.73	7450	7511	1.008	0.012	0.890120786640562	0.91600723933434	0.0015	0.0082	0.0055	0.0055	TRUE	0.0364
CNA04300	2287	1115	2547	3261	2199	2094	1981	1728	1991	2527	2258	2493	2163.24	1900	2426	1.275	0.351	0.000790353083133722	0.00209622258303734	0.0042	0.0091	0.0074	0.0074	TRUE	0.0726
CNA04310	17333	9964	18975	19930	14169	12551	15017	15446	14833	15445	14550	14944	15039.23	15099	14980	0.992	-0.011	0.891351604637127	0.916758550840374	5e-04	0.0081	0.0048	0.0048	TRUE	0.0091
CNA04320	883	550	944	1151	841	798	765	853	738	892	864	950	843.55	785	902	1.151	0.203	0.0744852012601269	0.119161939162955	0.0023	0.0111	0.0081	0.0081	TRUE	0.0622
CNA04330	232	132	273	272	217	175	201	205	213	211	223	208	210.17	206	214	1.036	0.051	0.748038011188743	0.802738161379335	0	0.0208	0.0137	0.0137	TRUE	0.014
CNA04340	55668	39954	67015	36629	26981	29864	48229	61937	52388	28386	27706	35558	42367.34	54185	30550	0.564	-0.827	3.92910474016113e-11	2.74416293127376e-10	0.0185	0.0079	0.0113	0.0113	TRUE	0.2515
CNA04350	2510	1068	2817	5140	3130	2923	2175	1656	2202	3983	3214	3480	2785.02	2011	3559	1.768	0.822	2.43465559762608e-10	1.58671556549318e-09	0.0172	0.0088	0.0117	0.0117	TRUE	0.2804
CNA04360	26582	19335	32262	165084	128427	119779	23030	29973	25220	127935	131879	142617	80109.08	26074	134144	5.145	2.363	1.64989739994098e-100	1.68238768720136e-98	0.0108	0.0079	0.0089	0.0089	TRUE	0.2089
CNA04370	84406	48580	95252	90563	62787	57555	73126	75309	74462	70184	64475	68529	71013.98	74299	67729	0.912	-0.134	0.107188355962345	0.163470875130792	0.001	0.0079	0.0049	0.0049	TRUE	0.0216
CNA04380	7615	4069	9445	8147	4901	4642	6597	6308	7383	6314	5033	5527	6193.68	6763	5625	0.832	-0.266	0.0171276930191674	0.0325372167758789	0.0097	0.0083	0.0088	0.0088	TRUE	0.1409
CNA04390	1623	1017	2007	1734	1240	1108	1406	1577	1569	1344	1273	1319	1414.66	1517	1312	0.866	-0.208	0.0416027975735179	0.0711960793757251	0.0019	0.0098	0.0068	0.0068	TRUE	0.0504
CNA04400	337	217	434	639	640	433	292	336	339	495	657	516	439.27	322	556	1.725	0.787	2.09453358362371e-07	1.01258705997505e-06	0.014	0.014	0.014	0.014	TRUE	0.2972
CNA04410	7676	4052	7691	8751	7523	5542	6650	6281	6012	6782	7725	6599	6674.93	6314	7035	1.114	0.156	0.115222963185039	0.173686104159755	0.0048	0.0083	0.0069	0.0069	TRUE	0.0897
CNA04420	15180	8512	15623	11358	9037	7698	13151	13195	12213	8802	9280	9166	10967.92	12853	9083	0.707	-0.501	5.46234674112323e-09	3.14274602431986e-08	0.0012	0.0081	0.0052	0.0052	TRUE	0.0233
CNA04425	2	4	6	8	3	5	2	6	5	6	3	6	4.64	4	5	1.252	0.324	0.735568524751803	0.792353028125297	0	0.5919	0.4409	0.4409	TRUE	0.5516
CNA04430	18131	11346	22431	20534	15398	13943	15708	17589	17535	15913	15812	16602	16526.38	16944	16109	0.951	-0.073	0.414666511016765	0.502002017519556	0.0023	0.008	0.0057	0.0057	TRUE	0.0499
CNA04460	3206	1509	3644	1545	590	1050	2778	2339	2849	1197	606	1250	1836.47	2655	1018	0.383	-1.384	2.80977479654465e-05	9.70463124100987e-05	0.0779	0.0093	0.0271	0.0779	TRUE	1.497
CNA04470	1292	639	1257	1326	884	823	1119	991	983	1028	908	980	1001.31	1031	972	0.942	-0.086	0.448828959630932	0.536103504132963	0.0038	0.0106	0.0082	0.0082	TRUE	0.0691
CNA04480	2174	1301	2155	3665	3050	2481	1883	2017	1685	2840	3132	2954	2418.54	1862	2975	1.6	0.678	8.58696260473264e-11	5.80759062695591e-10	0.0046	0.009	0.0074	0.0074	TRUE	0.0847
CNA04490	7181	5011	8788	8919	6997	5615	6221	7768	6870	6912	7185	6686	6940.32	6953	6928	0.997	-0.005	0.96513449411983	0.973358403381959	0.0066	0.0083	0.0077	0.0077	TRUE	0.127
CNA04500	3363	2241	3732	4376	4001	3024	2914	3474	2917	3391	4109	3601	3400.9	3102	3700	1.194	0.256	0.0246953886813608	0.0452908235141282	0.0099	0.0087	0.009	0.009	TRUE	0.1315
CNA04510	2749	1402	2519	2407	1572	1533	2382	2173	1969	1865	1614	1825	1971.52	2175	1768	0.813	-0.298	0.00766863670020136	0.0160745490350837	0.0066	0.0092	0.0085	0.0085	TRUE	0.086
CNA04520	3195	1630	3583	3205	1657	2036	2768	2527	2801	2484	1702	2424	2450.89	2699	2203	0.816	-0.293	0.033354662616897	0.0590004547170519	0.0205	0.009	0.0132	0.0132	TRUE	0.48
CNA04540	2051	934	2024	2402	2055	1490	1777	1448	1582	1861	2110	1774	1758.81	1602	1915	1.194	0.256	0.027833852646295	0.0503913617425959	0.0086	0.0094	0.0091	0.0091	TRUE	0.1095
CNA04550	2386	895	2499	2418	1092	1295	2067	1387	1954	1874	1121	1542	1657.54	1803	1512	0.838	-0.254	0.149740903014558	0.217936474567521	0.0486	0.0095	0.0219	0.0219	TRUE	0.3065
CNA04560	3003	1384	3891	4599	2717	3646	2602	2145	3042	3564	2790	4341	3080.7	2596	3565	1.372	0.456	0.00385610079714675	0.00875881976815925	0.0381	0.0088	0.0176	0.0176	TRUE	0.1374
CNA04570	1140	480	1173	1289	848	688	988	744	917	999	871	819	889.61	883	896	1.013	0.019	0.88779406683421	0.914563113922466	0.0142	0.0109	0.012	0.012	TRUE	0.2114
CNA04580	308	115	324	212	131	119	267	178	253	164	135	142	189.82	233	147	0.627	-0.673	0.000605348982039414	0.00164100329364304	0.0222	0.0222	0.0222	0.0222	TRUE	0.4012
CNA04590	3271	1698	3346	3456	2473	2259	2834	2632	2616	2678	2539	2690	2664.88	2694	2636	0.978	-0.032	0.731607441106854	0.789369057407819	0.0012	0.0089	0.0058	0.0058	TRUE	0.0254
CNA04600	20412	9624	23215	28076	15769	16787	17684	14919	18148	21758	16193	19988	18114.99	16917	19313	1.141	0.191	0.1228848997773	0.183524361361862	0.0161	0.008	0.011	0.011	TRUE	0.2444
CNA04610	28832	16106	32153	35344	25419	20460	24979	24968	25135	27391	26102	24361	25489.24	25027	25951	1.037	0.052	0.543872367909802	0.625071277008179	0.0017	0.008	0.0053	0.0053	TRUE	0.0351
CNA04620	5331	3449	6158	4328	3068	2704	4619	5347	4814	3354	3150	3220	4083.87	4927	3241	0.658	-0.603	3.78776300164502e-10	2.43504298495666e-09	0.0031	0.0085	0.0064	0.0064	TRUE	0.0668
CNA04630	19	6	31	35	28	25	16	9	24	27	29	30	22.61	16	29	1.649	0.722	0.115628912627577	0.174139612109879	0.0177	0.1278	0.1045	0.1045	TRUE	0.3561
CNA04640	8086	5050	9699	8205	6375	4941	7005	7829	7582	6359	6546	5883	6867.34	7472	6263	0.838	-0.254	0.00653937391377829	0.0139953832140438	0.0029	0.0083	0.0061	0.0061	TRUE	0.0365
CNA04650	94972	62407	116217	116989	96390	71230	82280	96744	90851	90663	98981	84811	90721.59	89958	91485	1.017	0.024	0.808960428189043	0.851939551218263	0.0051	0.0079	0.0073	0.0073	TRUE	0.0683
CNA04660	4305	2493	4803	7532	7093	4940	3730	3865	3755	5837	7284	5882	5058.61	3783	6334	1.675	0.744	8.02467639281182e-12	5.96942257368762e-11	0.0083	0.0084	0.0083	0.0083	TRUE	0.2097
CNA04670	7367	4068	8464	3146	2566	2182	6382	6306	6617	2438	2635	2598	4496.06	6435	2557	0.397	-1.332	3.93930844310672e-51	1.49198493490922e-49	7e-04	0.0085	0.0054	0.0054	TRUE	0.0205
CNA04680	1816	1292	2102	2386	2484	1673	1573	2003	1643	1849	2551	1992	1935.2	1740	2131	1.226	0.294	0.0346004699955634	0.0608468864766767	0.0231	0.0093	0.0134	0.0134	TRUE	0.3606
CNA04685	2231	1340	2773	4384	3480	3015	1933	2077	2168	3397	3574	3590	2789.79	2059	3520	1.709	0.773	3.22452127362505e-16	3.21410696885936e-15	0.0015	0.0088	0.0061	0.0061	TRUE	0.036
CNA04690	378	157	434	850	567	509	327	243	339	659	582	606	459.53	303	616	2.013	1.009	1.10217404735392e-11	8.1259283491232e-11	0.0132	0.0138	0.0134	0.0134	TRUE	0.2914
CNA04695	288	114	321	1914	1173	1098	250	177	251	1483	1205	1307	778.72	226	1332	5.832	2.544	1.7166847815812e-66	9.48182227693347e-65	0.0194	0.0114	0.0131	0.0131	TRUE	0.3271
CNA04700	3509	1916	3235	1503	1351	1030	3040	2970	2529	1165	1387	1226	2052.94	2846	1259	0.443	-1.176	1.69442882511069e-24	2.65500573353042e-23	0.008	0.0092	0.009	0.009	TRUE	0.1174
CNA04710	4515	2297	4401	3535	2908	2476	3912	3561	3440	2740	2986	2948	3264.44	3638	2891	0.794	-0.332	0.000645783115754254	0.0017449043991925	0.0029	0.0087	0.0065	0.0065	TRUE	0.0535
CNA04715	792	345	898	2644	2028	1611	686	535	702	2049	2083	1918	1328.78	641	2017	3.13	1.646	1.50887553973781e-41	4.40565069488204e-40	0.0097	0.0099	0.0096	0.0096	TRUE	0.2247
CNA04720	10076	8703	12592	9102	11245	8291	8729	13491	9844	7054	11547	9872	10089.56	10688	9491	0.888	-0.171	0.32220512112383	0.408722591925118	0.0488	0.0081	0.0214	0.0214	TRUE	0.4575
CNA04730	2024	990	2009	1644	1401	1101	1754	1535	1571	1274	1439	1311	1480.39	1620	1341	0.827	-0.274	0.0107985443235905	0.0218076635517239	0.0037	0.0097	0.0076	0.0076	TRUE	0.0638
CNA04740	385	169	498	280	174	282	334	262	389	217	179	336	286.05	328	244	0.737	-0.441	0.0432756222599346	0.0736975396554077	0.07	0.0174	0.0306	0.0306	TRUE	0.6625
CNA04750	1987	1148	2025	1678	1679	1096	1721	1780	1583	1300	1724	1305	1568.93	1695	1443	0.852	-0.231	0.0720454863040396	0.115677684889335	0.015	0.0096	0.0112	0.0112	TRUE	0.3487
CNA04760	10560	6580	12887	10693	7627	6617	9149	10200	10074	8287	7832	7879	8903.46	9808	7999	0.816	-0.294	0.00107029503844226	0.00275384919052613	0.002	0.0082	0.0057	0.0057	TRUE	0.0424
CNA04770	4588	3044	5276	5160	4294	3600	3975	4719	4124	3999	4409	4286	4252.13	4273	4231	0.991	-0.013	0.89756869445273	0.921888417698386	0.0051	0.0085	0.0072	0.0072	TRUE	0.0999
CNA04780	5152	3074	6400	4799	3123	3178	4463	4765	5003	3719	3207	3784	4156.98	4744	3570	0.753	-0.41	6.53186302465911e-05	0.000211392520153519	0.0052	0.0085	0.0074	0.0074	TRUE	0.0961
CNA04790	35	9	51	26	6	8	30	14	40	20	6	10	20	28	12	0.427	-1.228	0.027708037372191	0.0501910007386941	0.2356	0.1435	0.1655	0.1655	TRUE	0.3824
CNA04800	913	585	1901	1104	868	821	791	907	1486	856	891	978	984.73	1061	908	0.854	-0.228	0.221776889808602	0.301173558615146	0.0624	0.0106	0.024	0.024	TRUE	1.4888
CNA04810	798	499	968	1468	1441	1187	691	774	757	1138	1480	1413	1042.06	741	1344	1.814	0.859	1.47075098163162e-11	1.07240236592458e-10	0.0109	0.0105	0.0106	0.0106	TRUE	0.221
CNA04830	8357	4761	9509	11451	8425	7734	7240	7381	7433	8874	8651	9209	8131.41	7351	8911	1.212	0.278	0.000880331633855294	0.00230717203210474	4e-04	0.0082	0.0049	0.0049	TRUE	0.0103
CNA04840	495	248	574	2047	1378	1102	429	384	449	1586	1415	1312	929.26	421	1438	3.407	1.769	9.10487424940354e-47	3.04783366288115e-45	0.0065	0.0108	0.0093	0.0093	TRUE	0.0998
CNA04850	2567	1411	2196	2122	1994	1314	2224	2187	1717	1644	2048	1565	1897.43	2043	1752	0.858	-0.22	0.105558318049748	0.161430671904414	0.0197	0.0093	0.0128	0.0128	TRUE	0.2618
CNA04860	5636	2967	6428	10716	7803	6621	4883	4599	5025	8305	8013	7883	6451.33	4836	8067	1.668	0.738	3.26312042724635e-17	3.499670257571e-16	0.0011	0.0083	0.0053	0.0053	TRUE	0.0218
CNA04870	2557	1626	2481	2366	2424	1745	2215	2521	1939	1834	2489	2078	2179.31	2225	2134	0.96	-0.06	0.658629787003945	0.72878100638767	0.0199	0.0091	0.0126	0.0126	TRUE	0.2582
CNA04880	2214	1164	2408	1920	1767	1456	1918	1804	1882	1488	1814	1734	1773.5	1868	1679	0.897	-0.156	0.149621803813454	0.217842235087106	0.0048	0.0094	0.0079	0.0079	TRUE	0.1219
CNA04890	1130	577	1292	1325	963	758	979	894	1010	1027	989	903	966.95	961	973	1.011	0.016	0.886669713948285	0.913830953825103	0.0029	0.0107	0.008	0.008	TRUE	0.0465
CNA04900	243	172	288	379	314	272	211	267	225	294	322	324	273.72	234	313	1.346	0.429	0.00604400771810877	0.0130913997240604	0.0036	0.0178	0.0138	0.0138	TRUE	0.1401
CNA04910	4436	2947	5882	5694	4676	3779	3843	4568	4598	4413	4802	4500	4453.95	4336	4572	1.054	0.076	0.460256503023214	0.546600985851615	0.0051	0.0085	0.0075	0.0075	TRUE	0.1216
CNA04920	25005	12357	25546	23136	15445	14281	21663	19156	19970	17930	15860	17004	18597.2	20263	16931	0.836	-0.259	0.00588222892543852	0.0127869509077752	0.0038	0.008	0.0063	0.0063	TRUE	0.0447
CNA04930	1903	873	1968	1736	1144	1063	1649	1353	1538	1345	1175	1266	1387.71	1513	1262	0.833	-0.264	0.0205575999854659	0.0383279248111583	0.0061	0.0098	0.0086	0.0086	TRUE	0.0984
CNA04935	628	228	613	454	331	282	544	353	479	352	340	336	400.7	459	343	0.742	-0.43	0.00810239889762387	0.0168770269935421	0.0207	0.0146	0.0164	0.0164	TRUE	0.3398
CNA04940	6383	3189	6369	6773	5656	4416	5530	4944	4979	5249	5808	5258	5294.56	5151	5438	1.056	0.078	0.417312650405555	0.504651765124539	0.0035	0.0084	0.0065	0.0065	TRUE	0.0508
CNA04950	3061	1024	2898	3907	2473	2100	2652	1587	2265	3028	2539	2500	2428.75	2168	2689	1.239	0.309	0.0502267111860183	0.0837701665175966	0.0362	0.009	0.0175	0.0175	TRUE	0.5097
CNA04960	1073	634	1165	2014	1426	1291	930	983	911	1561	1464	1537	1230.9	941	1521	1.619	0.695	6.79174241048566e-12	5.09227021455871e-11	5e-04	0.0101	0.0065	0.0065	TRUE	0.0167
CNA04970	362	167	430	1240	999	755	314	259	336	961	1026	899	632.4	303	962	3.152	1.656	2.1102856935163e-35	5.01325217800217e-34	0.0065	0.0122	0.0106	0.0106	TRUE	0.1549
CNA04980	1503	819	1566	1903	1359	1348	1302	1270	1224	1475	1396	1605	1378.55	1265	1492	1.179	0.237	0.0225300050033552	0.0417119757436419	0.0023	0.0098	0.007	0.007	TRUE	0.0519
CNA04990	5039	2589	5148	4549	3447	3073	4366	4013	4024	3525	3540	3659	3854.56	4134	3575	0.864	-0.21	0.0190171534798843	0.0357272373199187	0.001	0.0086	0.0055	0.0055	TRUE	0.0294
CNA05000	6176	4227	7086	6175	6009	5424	5351	6553	5539	4785	6171	6458	5809.48	5814	5805	0.998	-0.002	0.986487178145108	0.989922334102312	0.0184	0.0083	0.0117	0.0117	TRUE	0.2892
CNA05010	15442	9329	16853	14749	14432	11183	13378	14462	13175	11430	14820	13315	13429.99	13672	13188	0.965	-0.052	0.637022210402652	0.708608127026678	0.0078	0.0081	0.0086	0.0086	TRUE	0.1668
CNA05015	404	245	439	415	335	242	350	380	343	322	344	288	337.79	358	318	0.892	-0.164	0.249840867752503	0.33171980598229	0.0015	0.0159	0.0116	0.0116	TRUE	0.071
CNA05020	15341	10235	20974	18992	12475	12830	13291	15866	16396	14718	12810	15276	14726.35	15184	14268	0.94	-0.09	0.421359983445026	0.50860935535852	0.0093	0.0081	0.0089	0.0089	TRUE	0.1459
CNA05030	6092	4192	7474	6399	4949	3726	5278	6498	5843	4959	5082	4436	5349.42	5873	4826	0.822	-0.282	0.00867991062318905	0.0179670354811046	0.0076	0.0084	0.0081	0.0081	TRUE	0.1046
CNA05040	17598	12919	23651	5627	2212	2487	15246	20027	18489	4361	2271	2961	10559.25	17921	3198	0.178	-2.486	1.00288379254643e-16	1.04514367562857e-15	0.0644	0.0081	0.023	0.0644	TRUE	1.1426
CNA05050	2142	1118	2220	2552	2108	1667	1856	1733	1735	1978	2165	1985	1908.59	1775	2043	1.15	0.202	0.0386152328343538	0.0667906480235118	0.0016	0.0093	0.0063	0.0063	TRUE	0.0331
CNA05060	1514	802	1553	1039	609	676	1312	1243	1214	805	625	805	1000.74	1256	745	0.593	-0.753	1.81815762072746e-09	1.1015309607113e-08	0.0089	0.0106	0.0102	0.0102	TRUE	0.2332
CNA05070	1668	826	1684	1878	1272	1235	1445	1280	1316	1455	1306	1470	1379.01	1347	1410	1.046	0.065	0.543112154835004	0.624314849204538	0.003	0.0098	0.0075	0.0075	TRUE	0.0503
CNA05080	264	153	299	484	307	304	229	237	234	375	315	362	291.99	233	351	1.507	0.591	7.25219760705375e-05	0.000232772715445774	0	0.0172	0.0124	0.0124	TRUE	0.0897
CNA05090	6619	4221	7564	7456	5531	4811	5734	6543	5913	5778	5680	5728	5896.17	6063	5729	0.945	-0.081	0.375190476341252	0.463515839177972	0.0022	0.0083	0.0059	0.0059	TRUE	0.0576
CNA05100	3547	1916	4174	2592	1747	1750	3073	2970	3263	2009	1794	2084	2532.08	3102	1962	0.632	-0.662	5.91584392987979e-11	4.08014709336558e-10	0.0035	0.0089	0.0069	0.0069	TRUE	0.0675
CNA05110	6743	3011	6604	10599	7945	6056	5842	4668	5163	8214	8159	7211	6542.54	5224	7861	1.504	0.589	7.12234064064322e-08	3.65378279924019e-07	0.0087	0.0083	0.0084	0.0084	TRUE	0.1304
CNA05120	2788	1321	3172	2625	1937	1719	2415	2048	2480	2034	1989	2047	2168.84	2314	2023	0.873	-0.196	0.0626754572799819	0.102192602915552	0.0045	0.0091	0.0075	0.0075	TRUE	0.1188
CNA05130	20477	13119	26705	16743	10396	10635	17740	20337	20876	12975	10675	12663	15877.89	19651	12104	0.616	-0.699	1.34684625066952e-10	8.98078163927322e-10	0.0088	0.008	0.0085	0.0085	TRUE	0.1304
CNA05135	164	78	193	171	58	89	142	121	151	133	60	106	118.65	138	100	0.721	-0.473	0.0731904561791415	0.117317132661511	0.0728	0.0307	0.0414	0.0414	TRUE	0.5791
CNA05140	5196	2349	4713	6493	4668	4098	4502	3641	3684	5032	4793	4879	4422.01	3942	4901	1.243	0.314	0.00344601755099251	0.00792512294516945	0.0075	0.0085	0.008	0.008	TRUE	0.1884
CNA05150	14818	9516	19280	20907	13797	13767	12838	14752	15072	16202	14168	16392	14903.9	14221	15587	1.096	0.133	0.199356259420801	0.276140707929167	0.0066	0.0081	0.0076	0.0076	TRUE	0.0887
CNA05160	23492	12262	24691	20668	12885	12433	20353	19009	19302	16017	13231	14804	17119.16	19555	14684	0.751	-0.413	2.65925170351415e-05	9.23769407279444e-05	0.0051	0.008	0.0069	0.0069	TRUE	0.0917
CNA05170	5216	2776	6021	7761	4280	4693	4519	4303	4707	6015	4395	5588	4921.09	4510	5333	1.182	0.242	0.0454994543073312	0.0770294720687078	0.0131	0.0084	0.0103	0.0103	TRUE	0.2884
CNA05180	7880	3590	7457	5750	2084	3872	6827	5565	5829	4456	2140	4610	4904.65	6074	3735	0.615	-0.701	0.0457140246738253	0.0773334751245825	0.0886	0.0084	0.0291	0.0886	TRUE	1.6983
CNA05200	4128	2856	4190	3029	2968	2048	3576	4427	3275	2347	3048	2438	3185.47	3759	2611	0.695	-0.525	0.00011211856959276	0.000349211409427073	0.0228	0.0087	0.013	0.013	TRUE	0.2904
CNA05210	2778	1248	2973	2448	1057	1466	2407	1935	2324	1897	1085	1746	1898.93	2222	1576	0.709	-0.496	0.00357169524615361	0.00818575245211138	0.0481	0.0093	0.0203	0.0203	TRUE	0.8936
CNA05220	40448	24329	40421	40857	44613	32853	35043	37715	31598	31663	45812	39117	36824.69	34785	38864	1.117	0.16	0.218831062158984	0.297764787515858	0.0204	0.0079	0.0122	0.0122	TRUE	0.1911
CNA05240	710	352	704	2301	1869	1475	615	546	550	1783	1919	1756	1194.97	570	1819	3.185	1.671	4.55907051357635e-53	1.8538355438027e-51	0.0021	0.0101	0.0074	0.0074	TRUE	0.0571
CNA05250	604	343	650	2363	1914	1515	523	532	508	1831	1965	1804	1193.95	521	1867	3.587	1.843	8.4717645556066e-69	4.92551363811935e-67	0	0.0101	0.0067	0.0067	TRUE	0.0257
CNA05260	1530	695	1687	4646	3778	2840	1326	1077	1319	3601	3880	3382	2430.54	1241	3621	2.911	1.542	2.59432282080009e-42	7.78062065894253e-41	0.0081	0.009	0.0087	0.0087	TRUE	0.1502
CNA05270	1275	675	1306	1002	787	622	1105	1046	1021	777	808	741	916.2	1057	775	0.733	-0.448	3.14753960967657e-05	0.00010803672984431	8e-04	0.0108	0.0072	0.0072	TRUE	0.0191
CNA05280	504	266	528	512	342	331	437	412	413	397	351	394	400.64	421	381	0.905	-0.144	0.276123208944692	0.360264690725476	0	0.0146	0.0101	0.0101	TRUE	0.0525
CNA05290	4308	2701	5439	5994	4855	3874	3732	4187	4252	4645	4986	4613	4402.43	4057	4748	1.17	0.227	0.0180733348431524	0.0341379490853275	0.003	0.0085	0.0064	0.0064	TRUE	0.0603
CNA05300	3947	2139	4525	3212	2211	2017	3420	3316	3537	2489	2270	2402	2905.66	3424	2387	0.697	-0.521	1.73618184075507e-08	9.47892359186543e-08	0.0011	0.0088	0.0058	0.0058	TRUE	0.0222
CNA05310	11053	7999	13067	10987	9164	7492	9576	12400	10215	8515	9410	8920	9839.38	10730	8948	0.834	-0.261	0.0194861364254366	0.0365048366952498	0.0106	0.0081	0.0089	0.0089	TRUE	0.2252
CNA05320	3523	1527	3846	6728	4897	4628	3052	2367	3007	5214	5029	5510	4029.82	2809	5251	1.867	0.901	3.4139396626722e-15	3.19598758251291e-14	0.01	0.0085	0.0091	0.0091	TRUE	0.2237
CNA05330	9299	4891	9671	10770	8647	7088	8056	7582	7560	8346	8879	8439	8143.97	7733	8555	1.106	0.146	0.0904699572185953	0.141257778973037	0.001	0.0082	0.0052	0.0052	TRUE	0.0164
CNA05335	288	122	291	391	325	239	250	189	227	303	334	285	264.57	222	307	1.374	0.458	0.00476809307603493	0.0105978943353318	0.0069	0.0181	0.015	0.015	TRUE	0.1544
CNA05340	2303	1179	2890	1718	1180	1171	1995	1828	2259	1331	1212	1394	1669.92	2027	1312	0.646	-0.63	3.96215058083537e-08	2.07926635390157e-07	0.0073	0.0095	0.0088	0.0088	TRUE	0.1218
CNA05360	9448	4424	9865	5337	3100	3270	8185	6858	7712	4136	3183	3893	5661.35	7585	3737	0.493	-1.021	6.96583670803776e-18	7.79891312514768e-17	0.0124	0.0084	0.0099	0.0099	TRUE	0.2049
CNA05370	6308	4161	7291	7306	6701	5030	5465	6450	5700	5662	6881	5989	6024.52	5872	6177	1.052	0.074	0.50003237300259	0.584517560539889	0.0079	0.0083	0.0084	0.0084	TRUE	0.1213
CNA05380	1263	529	1287	1605	983	931	1094	820	1006	1244	1009	1109	1047.02	973	1121	1.149	0.2	0.134477607879814	0.198467509469473	0.0144	0.0105	0.0119	0.0119	TRUE	0.214
CNA05390	9866	6157	11472	11891	10219	7890	8548	9545	8968	9215	10494	9394	9360.57	9020	9701	1.076	0.105	0.270814830194525	0.354747128682279	0.0039	0.0082	0.0065	0.0065	TRUE	0.0624
CNA05400	4885	2551	5162	4419	3363	2890	4232	3955	4035	3425	3453	3441	3756.85	4074	3440	0.844	-0.245	0.00493225531054938	0.0109245482392771	4e-04	0.0086	0.0052	0.0052	TRUE	0.0141
CNA05410	4196	2834	5099	5390	4547	3598	3635	4393	3986	4177	4669	4284	4190.82	4005	4377	1.094	0.129	0.214420888019279	0.293027143462223	0.0059	0.0085	0.0075	0.0075	TRUE	0.086
CNA05415	5663	4163	6143	7624	6741	5961	4906	6454	4802	5908	6922	7098	6015.01	5387	6643	1.234	0.303	0.0181941024758792	0.0343367059254349	0.0192	0.0083	0.0117	0.0117	TRUE	0.3624
CNA05420	10722	4965	11119	10887	6711	6821	9289	7697	8692	8437	6891	8122	8188	8559	7817	0.913	-0.131	0.239505768764524	0.319855779845107	0.0097	0.0082	0.0089	0.0089	TRUE	0.131
CNA05430	4874	2892	5564	6406	4665	4583	4223	4483	4350	4964	4790	5457	4711.18	4352	5070	1.165	0.221	0.0182605366036775	0.0344424691545743	0.0025	0.0084	0.0061	0.0061	TRUE	0.0537
CNA05440	3806	2175	4056	3494	3453	2576	3297	3372	3171	2708	3546	3067	3193.42	3280	3107	0.947	-0.078	0.489427962757915	0.574146643745038	0.0093	0.0087	0.0089	0.0089	TRUE	0.1862
CNA05450	2249	1120	2214	2925	2493	1889	1948	1736	1731	2267	2560	2249	2081.9	1805	2359	1.306	0.385	0.000246866444492993	0.000721124193080457	0.0044	0.0092	0.0074	0.0074	TRUE	0.0674
CNA05460	2255	1350	2755	3285	2942	2061	1954	2093	2154	2546	3021	2454	2370.15	2067	2674	1.294	0.372	0.000762234288525078	0.00203058234097437	0.0071	0.009	0.0083	0.0083	TRUE	0.1564
CNA05470	22941	14932	28098	32439	26617	22499	19875	23148	21965	25139	27332	26789	24041.42	21663	26420	1.22	0.287	0.00232261910840934	0.00553553378300507	0.0038	0.008	0.0063	0.0063	TRUE	0.0638
CNA05480	4739	3083	5414	2941	2025	1890	4106	4779	4232	2279	2079	2250	3287.71	4372	2203	0.504	-0.988	1.13440284608802e-22	1.66776916019534e-21	0.004	0.0087	0.007	0.007	TRUE	0.0793
CNA05490	3568	1776	3496	4480	3588	2775	3091	2753	2733	3472	3684	3304	3172.95	2859	3487	1.219	0.286	0.00390501045267337	0.00885474145751594	0.0035	0.0087	0.0068	0.0068	TRUE	0.0619
CNA05495	908	400	861	816	565	422	787	620	673	632	580	502	632.47	693	571	0.824	-0.279	0.0441765956058387	0.0749622313557345	0.0117	0.0122	0.0122	0.0122	TRUE	0.165
CNA05500	12751	7732	13351	9228	7241	6598	11047	11986	10437	7151	7436	7856	9318.86	11157	7481	0.671	-0.576	9.19833787933882e-10	5.73533240491606e-09	0.0034	0.0082	0.0063	0.0063	TRUE	0.0513
CNA05510	4641	2444	4945	5818	4458	3787	4021	3789	3866	4509	4578	4509	4211.8	3892	4532	1.164	0.219	0.0106015174268266	0.0215065915937855	1e-04	0.0085	0.0051	0.0051	TRUE	0.0103
CNA05520	360	108	317	580	342	221	312	167	248	449	351	263	298.49	242	354	1.456	0.542	0.0153935785190826	0.0296594879140928	0.0739	0.017	0.0325	0.0325	TRUE	0.1849
CNA05530	38	17	45	118	90	66	33	26	35	91	92	79	59.48	31	87	2.741	1.454	5.05315185692472e-07	2.31941069997902e-06	0	0.0535	0.0388	0.0388	TRUE	0.0889
CNA05540	195	57	223	305	186	159	169	88	174	236	191	189	174.72	144	205	1.41	0.496	0.0318514062371192	0.0567350498628396	0.0613	0.0234	0.0324	0.0324	TRUE	0.9845
CNA05560	568	249	566	1294	1053	746	492	386	442	1003	1081	888	715.48	440	991	2.242	1.165	2.14126462991028e-18	2.49864471250799e-17	0.0096	0.0117	0.0111	0.0111	TRUE	0.1213
CNA05570	3931	1887	3928	4805	4344	3438	3406	2925	3071	3724	4461	4094	3613.26	3134	4093	1.305	0.384	0.000333844084923574	0.000952936518033355	0.0067	0.0086	0.008	0.008	TRUE	0.0765
CNA05580	7358	3963	8286	6192	3759	3994	6375	6143	6477	4799	3860	4756	5401.63	6332	4472	0.706	-0.502	2.68119819493515e-06	1.08824137391489e-05	0.0071	0.0084	0.008	0.008	TRUE	0.1741
CNA05590	4135	2046	4632	4583	2903	2721	3582	3172	3621	3552	2981	3240	3357.94	3458	3258	0.942	-0.087	0.411017970379832	0.498071321558008	0.0059	0.0087	0.0078	0.0078	TRUE	0.0767
CNA05600	52889	25993	59972	13506	7041	7133	45821	40294	46882	10467	7230	8493	26531.26	44332	8730	0.197	-2.344	4.15534387310088e-73	2.59826596140685e-71	0.0205	0.008	0.012	0.012	TRUE	0.371
CNA05610	4985	3052	5839	7873	6378	4925	4319	4731	4565	6101	6549	5864	5354.9	4538	6171	1.36	0.444	1.63999130409119e-06	6.90149991334374e-06	0.0023	0.0084	0.006	0.006	TRUE	0.0349
CNA05620	2280	1335	2585	7671	6141	4909	1975	2070	2021	5945	6306	5845	4026.91	2022	6032	2.985	1.578	7.93138003650061e-70	4.69367740017197e-68	9e-04	0.0085	0.0054	0.0054	TRUE	0.0192
CNA05630	6130	2957	5928	8375	6870	5386	5311	4584	4634	6490	7055	6413	5747.81	4843	6653	1.373	0.458	3.8643618088366e-06	1.53004719647366e-05	0.0046	0.0083	0.0069	0.0069	TRUE	0.0875
CNA05650	33364	16678	35482	30726	21755	19848	28905	25854	27737	23812	22340	23632	25380.15	27499	23261	0.846	-0.242	0.00607238472821904	0.013141808555986	0.0021	0.008	0.0055	0.0055	TRUE	0.0334
CNA05660	2303	1220	2152	2436	1966	1453	1995	1891	1682	1888	2019	1730	1867.58	1856	1879	1.013	0.019	0.866623449060404	0.89862018466401	0.0063	0.0093	0.0082	0.0082	TRUE	0.0837
CNA05670	11390	7973	12828	15131	12140	10180	9868	12360	10028	11726	12466	12121	11428.18	10752	12104	1.126	0.171	0.110022775424637	0.166986708384359	0.0088	0.0081	0.0082	0.0082	TRUE	0.2079
CNA05680	10520	5259	11583	9677	6365	5828	9114	8153	9055	7499	6536	6939	7882.69	8774	6991	0.797	-0.328	0.000713872219034903	0.00191328146694838	0.0041	0.0082	0.0066	0.0066	TRUE	0.0496
CNA05690	954	383	853	1437	977	732	827	594	667	1114	1003	872	845.92	696	996	1.429	0.515	0.000375701540486812	0.00105963821716876	0.0202	0.0111	0.0139	0.0139	TRUE	0.3211
CNA05700	1739	849	1909	1034	653	646	1507	1316	1492	801	671	769	1092.68	1438	747	0.519	-0.946	5.73991701008717e-16	5.66133481292526e-15	0.0054	0.0104	0.0088	0.0088	TRUE	0.0952
CNA05710	2312	926	2462	938	611	540	2003	1435	1925	727	627	643	1226.74	1788	666	0.372	-1.426	5.99406626398526e-25	9.64288135866366e-24	0.0184	0.0101	0.0127	0.0127	TRUE	0.3476
CNA05720	183	118	199	40	26	6	159	183	156	31	27	7	93.65	166	22	0.136	-2.883	4.61907381100855e-20	5.88754254218552e-19	0.148	0.0368	0.0461	0.0461	TRUE	1.5435
CNA05725	2677	1414	3023	3051	2244	1824	2319	2192	2363	2364	2304	2172	2285.82	2291	2280	0.995	-0.008	0.935905756404913	0.950825161473293	0.0012	0.0091	0.006	0.006	TRUE	0.0207
CNA05730	2461	1460	2608	3542	3055	2571	2132	2263	2039	2745	3137	3061	2562.91	2145	2981	1.391	0.476	2.19058127454863e-06	9.02933624857483e-06	0.0032	0.0089	0.0069	0.0069	TRUE	0.0592
CNA05735	564	243	545	749	473	463	489	377	426	580	486	551	484.8	431	539	1.248	0.32	0.0242720378697958	0.0446007948436392	0.0094	0.0135	0.0124	0.0124	TRUE	0.1609
CNA05740	1490	728	1833	2767	1463	1755	1291	1129	1433	2144	1502	2090	1598.11	1284	1912	1.487	0.572	7.82272403476941e-05	0.000249634159376272	0.0234	0.0096	0.0145	0.0145	TRUE	0.4245
CNA05750	2734	1515	3178	4077	3718	2790	2369	2349	2484	3160	3818	3322	2916.83	2401	3433	1.429	0.515	6.93851089270814e-07	3.10942868132992e-06	0.0049	0.0088	0.0074	0.0074	TRUE	0.1171
CNA05760	3095	1701	3364	3411	2450	2183	2681	2637	2630	2643	2516	2599	2617.76	2649	2586	0.976	-0.035	0.695401914188243	0.75847273629147	0	0.0089	0.0053	0.0053	TRUE	0.0069
CNA05780	3012	1431	3047	2450	1725	1482	2609	2218	2382	1899	1771	1765	2107.4	2403	1812	0.753	-0.409	6.98254575213413e-05	0.000224770826834119	0.0035	0.0092	0.0071	0.0071	TRUE	0.0683
CNA05790	2169	1043	2364	1805	1355	1186	1879	1617	1848	1399	1391	1412	1591.07	1781	1401	0.785	-0.349	0.000702653721988248	0.00188626523666995	0.0023	0.0096	0.007	0.007	TRUE	0.0752
CNA05800	8402	2887	8086	9707	5757	4929	7279	4475	6321	7523	5912	5869	6229.81	6025	6435	1.067	0.094	0.548325541238698	0.629207355839698	0.0398	0.0083	0.0176	0.0176	TRUE	0.5102
CNA05810	528	262	588	717	406	421	457	406	460	556	417	501	466.18	441	491	1.112	0.154	0.287041096439305	0.37165625848793	0.0109	0.0137	0.0128	0.0128	TRUE	0.2055
CNA05820	3341	1708	3923	6093	4305	4049	2895	2648	3067	4722	4421	4821	3762.1	2870	4655	1.62	0.696	9.41699681297573e-13	7.56555816683674e-12	0.0033	0.0086	0.0066	0.0066	TRUE	0.0539
CNA05830	6865	4051	8258	9759	7285	5916	5948	6280	6456	7563	7481	7044	6795.12	6228	7363	1.182	0.242	0.0061057526224535	0.0131992590938101	0.0014	0.0083	0.0054	0.0054	TRUE	0.0191
CNA05840	3918	1936	3880	2644	1706	1550	3394	3001	3033	2049	1752	1846	2512.52	3143	1882	0.599	-0.739	2.15290895434382e-12	1.68869592300483e-11	0.005	0.009	0.0076	0.0076	TRUE	0.0741
CNA05850	15662	7694	17642	16782	12644	10340	13569	11927	13791	13006	12984	12312	12931.41	13096	12767	0.975	-0.037	0.692755465166714	0.75680091914244	0.003	0.0081	0.0062	0.0062	TRUE	0.074
CNA05860	2580	1129	2892	4125	2093	2272	2235	1750	2261	3197	2149	2705	2382.9	2082	2684	1.288	0.365	0.0132024072940532	0.0259863470797909	0.028	0.009	0.0152	0.0152	TRUE	0.1717
CNA05870	2300	1180	2672	2638	2113	1574	1993	1829	2089	2044	2170	1874	1999.82	1970	2029	1.029	0.042	0.692361898215117	0.756632260736982	0.0043	0.0092	0.0074	0.0074	TRUE	0.0532
CNA05880	4287	2338	5319	8220	5358	5511	3714	3624	4158	6370	5502	6562	4988.43	3832	6145	1.603	0.68	1.26106372034422e-10	8.44648190413052e-10	0.0067	0.0084	0.0078	0.0078	TRUE	0.102
CNA05890	2584	1516	2895	2624	1883	1645	2239	2350	2263	2034	1934	1959	2129.61	2284	1976	0.865	-0.208	0.0231537003335871	0.0427234760052937	0	0.0091	0.0056	0.0056	TRUE	0.0082
CNA05900	2507	972	2332	3703	2332	2104	2172	1507	1823	2870	2395	2505	2211.89	1834	2590	1.41	0.496	0.000241271856277318	0.000706026429759852	0.0204	0.0091	0.0127	0.0127	TRUE	0.3039
CNA05910	5910	2690	6218	6204	3866	3558	5120	4170	4861	4808	3970	4236	4527.55	4717	4338	0.919	-0.121	0.284956162398809	0.369245248167998	0.01	0.0085	0.0091	0.0091	TRUE	0.1235
CNA05920	10827	5812	12846	12457	9853	7796	9380	9010	10042	9654	10118	9282	9581.02	9477	9685	1.022	0.031	0.731880898465987	0.789407094390978	0.002	0.0082	0.0058	0.0058	TRUE	0.0333
CNA05930	5768	3746	6801	7376	6486	5324	4997	5807	5317	5716	6660	6339	5806.07	5374	6238	1.161	0.216	0.0345401313928175	0.0607568977897012	0.0056	0.0083	0.0073	0.0073	TRUE	0.0659
CNA05935	2469	1129	2635	3662	2251	2322	2139	1750	2060	2838	2312	2765	2310.55	1983	2638	1.329	0.41	0.000567863201113078	0.00155208135957834	0.0105	0.009	0.0097	0.0097	TRUE	0.1422
CNA05940	5125	2747	6169	4789	3510	3087	4440	4258	4823	3711	3604	3676	4085.38	4507	3664	0.813	-0.3	0.00115159084296188	0.00293906203586883	0.0018	0.0085	0.0059	0.0059	TRUE	0.0459
CNA05950	2540	1259	2429	2989	2192	1934	2201	1952	1899	2316	2251	2303	2153.53	2017	2290	1.135	0.183	0.0676147377966964	0.109331661897171	0.0026	0.0091	0.0067	0.0067	TRUE	0.0781
CNA05960	3072	1789	3558	3433	2128	2384	2661	2773	2781	2660	2185	2839	2650.07	2738	2561	0.935	-0.097	0.39491496760959	0.482830385312972	0.0089	0.0089	0.0089	0.0089	TRUE	0.1995
CNA05970	1129	666	1419	959	709	682	978	1032	1109	743	728	812	900.52	1040	761	0.731	-0.452	6.0099605993378e-05	0.000195937131590807	0.0027	0.0109	0.008	0.008	TRUE	0.0429
CNA05980	7361	4395	8313	7484	5821	5661	6377	6813	6499	5800	5977	6740	6367.78	6563	6172	0.94	-0.089	0.355120620002921	0.443193097640454	0.0036	0.0083	0.0064	0.0064	TRUE	0.0787
CNA05990	1951	913	1920	3717	2759	2371	1690	1415	1501	2881	2833	2823	2190.56	1535	2846	1.851	0.888	3.37692093028044e-18	3.87906965786807e-17	0.0035	0.0091	0.007	0.007	TRUE	0.094
CNA06000	25772	16216	31686	30251	22484	20829	22328	25138	24770	23444	23088	24800	23928.06	24079	23777	0.988	-0.018	0.841035216571204	0.878962695590341	0.0022	0.008	0.0058	0.0058	TRUE	0.0496
CNA06010	900	576	959	1435	877	1010	780	893	750	1112	901	1203	939.59	808	1072	1.33	0.412	0.00210143721855948	0.00505932651093796	0.0132	0.0108	0.0118	0.0118	TRUE	0.2319
CNA06020	7507	4260	8316	9896	5943	6140	6504	6604	6501	7669	6103	7311	6781.85	6536	7028	1.075	0.105	0.318515274559207	0.404972039090432	0.0066	0.0083	0.0078	0.0078	TRUE	0.1618
CNA06030	3466	2118	4233	4797	2541	3225	3003	3283	3309	3718	2609	3840	3293.66	3198	3389	1.06	0.084	0.542148952451026	0.623414860660201	0.023	0.0087	0.0133	0.0133	TRUE	0.4918
CNA06040	2623	1273	2958	2435	1549	1574	2272	1973	2312	1887	1591	1874	1985.01	2186	1784	0.815	-0.295	0.00906135854204946	0.0186865850705364	0.0072	0.0092	0.0087	0.0087	TRUE	0.1083
CNA06050	4294	2950	4960	3676	2737	2637	3720	4573	3877	2849	2811	3140	3494.97	4057	2933	0.723	-0.467	1.79695355903027e-05	6.38274822575167e-05	0.0077	0.0086	0.0082	0.0082	TRUE	0.1485
CNA06060	23760	14866	27001	21020	16961	13531	20585	23045	21108	16290	17417	16111	19092.56	21579	16606	0.77	-0.378	2.74209533563629e-05	9.50057913465619e-05	0.0026	0.008	0.0058	0.0058	TRUE	0.043
CNA06070	1211	617	1199	2108	1600	1475	1049	956	937	1634	1643	1756	1329.3	981	1678	1.709	0.773	1.03952908201069e-13	8.89032097492498e-13	0.0018	0.0099	0.007	0.007	TRUE	0.0457
CNA06080	1760	908	1848	1294	735	848	1525	1408	1445	1003	755	1010	1190.71	1459	923	0.632	-0.662	2.60140140084433e-07	1.24043802048894e-06	0.0119	0.0101	0.011	0.011	TRUE	0.3002
CNA06085	481	198	438	500	269	324	417	307	342	387	276	386	352.59	355	350	0.981	-0.027	0.875515125722311	0.904585230442319	0.0269	0.0156	0.0188	0.0188	TRUE	0.3847
CNA06090	6111	4226	7045	6319	4986	4292	5294	6551	5507	4897	5120	5110	5413.37	5784	5042	0.872	-0.197	0.0597694653026593	0.0980331640747404	0.0068	0.0084	0.0077	0.0077	TRUE	0.1622
CNA06100	2965	1826	3561	4389	3110	2737	2569	2831	2784	3401	3194	3259	3006.16	2728	3285	1.205	0.269	0.00383053782094341	0.00870971000933548	0.0013	0.0088	0.0059	0.0059	TRUE	0.0318
CNA06110	15733	10471	18658	20385	16775	15067	13630	16232	14586	15798	17226	17940	15901.95	14816	16988	1.147	0.198	0.0494782427431549	0.082730018390926	0.0059	0.008	0.0072	0.0072	TRUE	0.0851
CNA06120	5033	2595	4882	6339	4773	3820	4360	4023	3816	4913	4901	4548	4426.96	4066	4787	1.177	0.236	0.0135012678440696	0.0265144898579239	0.0029	0.0085	0.0063	0.0063	TRUE	0.0494
CNA06130	2960	1582	3455	4159	3476	2884	2564	2452	2701	3223	3569	3434	2990.69	2572	3409	1.324	0.405	2.11856158905692e-05	7.4374079514138e-05	0.002	0.0088	0.0062	0.0062	TRUE	0.028
CNA06140	6764	4423	7477	6889	5945	4670	5860	6857	5845	5339	6105	5560	5927.61	6187	5668	0.916	-0.126	0.226143835843832	0.305426595677476	0.0066	0.0083	0.0076	0.0076	TRUE	0.1081
CNA06150	7147	4581	7950	8138	6662	5180	6192	7101	6215	6307	6841	6168	6470.6	6503	6439	0.991	-0.014	0.889759607037557	0.915876172611419	0.0036	0.0083	0.0068	0.0068	TRUE	0.0782
CNA06160	1457	804	1610	1705	1387	1049	1262	1246	1259	1321	1424	1249	1293.64	1256	1331	1.06	0.085	0.409109939510465	0.496353776144126	0.0013	0.01	0.0068	0.0068	TRUE	0.044
CNA06170	3419	1641	3874	1491	1092	1056	2962	2544	3028	1155	1121	1257	2011.43	2845	1178	0.413	-1.274	1.08430934002175e-31	2.23192618188328e-30	0.0052	0.0092	0.0079	0.0079	TRUE	0.1012
CNA06180	11033	6392	11838	5746	3763	3320	9559	9909	9254	4453	3864	3953	6831.96	9574	4090	0.427	-1.226	3.39537447233504e-38	8.96595298909826e-37	0.0033	0.0083	0.0063	0.0063	TRUE	0.0741
CNA06190	783	399	805	840	735	562	678	619	629	651	755	669	666.85	642	692	1.076	0.105	0.382539608099	0.470752417838873	0.003	0.0119	0.0089	0.0089	TRUE	0.0754
CNA06200	202875	100362	196439	174715	80947	109391	175763	155582	153563	135399	83123	130249	138946.27	161636	116257	0.719	-0.475	0.00177417282204951	0.00433631919336161	0.0336	0.0079	0.0167	0.0167	TRUE	0.7613
CNA06210	6874	4430	8065	8019	5969	5343	5955	6867	6305	6214	6129	6362	6305.52	6376	6235	0.978	-0.032	0.732701201205911	0.789906239686529	0.0023	0.0083	0.006	0.006	TRUE	0.0547
CNA06220	7109	4951	9047	13420	12989	9634	6159	7675	7072	10400	13338	11471	9352.58	6969	11736	1.685	0.752	2.88574764767669e-10	1.8715005292369e-09	0.0139	0.0082	0.0101	0.0101	TRUE	0.1744
CNA06230	2310	1056	2644	4271	2468	2334	2001	1637	2067	3310	2534	2779	2388.08	1902	2874	1.51	0.594	3.88165773673903e-06	1.53597775994665e-05	0.0163	0.009	0.0115	0.0115	TRUE	0.2151
CNA06240	2511	1497	3206	2835	2514	1781	2175	2321	2506	2197	2582	2121	2316.92	2334	2300	0.985	-0.022	0.846669214837585	0.882955237543207	0.0077	0.009	0.0086	0.0086	TRUE	0.1388
CNA06250	1431	764	1671	1230	1236	1035	1240	1184	1306	953	1269	1232	1197.53	1243	1151	0.924	-0.114	0.372964524506836	0.461195684408826	0.0125	0.0101	0.0109	0.0109	TRUE	0.2791
CNA06260	10075	6801	11737	10682	8345	7222	8729	10543	9175	8278	8569	8599	8982.21	9482	8482	0.895	-0.16	0.104546731725846	0.160253408390126	0.005	0.0082	0.0069	0.0069	TRUE	0.1161
CNA06270	2992	1584	3567	3571	2094	2175	2592	2456	2788	2767	2150	2590	2557.25	2612	2502	0.958	-0.062	0.591678112935341	0.668765779763889	0.01	0.0089	0.0093	0.0093	TRUE	0.184
CNA06280	4042	2058	4759	2414	1413	1399	3502	3190	3720	1871	1451	1666	2566.65	3471	1663	0.479	-1.062	1.36837064304976e-19	1.71447270739769e-18	0.0102	0.0089	0.0095	0.0095	TRUE	0.1502
CNA06290	17234	11490	19866	23034	17276	15573	14931	17812	15530	17851	17740	18542	17067.66	16091	18044	1.122	0.166	0.0862816389093332	0.135515332391247	0.0047	0.008	0.0067	0.0067	TRUE	0.1065
CNA06300	4828	3238	5926	5909	5898	4768	4183	5020	4633	4579	6057	5677	5024.64	4612	5438	1.179	0.238	0.0506137117389647	0.0843598997659565	0.0138	0.0084	0.0105	0.0105	TRUE	0.2339
CNA06310	2536	1550	3034	2344	1648	1618	2197	2403	2372	1817	1692	1927	2067.84	2324	1812	0.78	-0.359	0.000340163371442938	0.000967225579546887	0.0025	0.0092	0.0067	0.0067	TRUE	0.0397
CNA06320	2672	1589	2504	3665	3309	2908	2315	2463	1957	2840	3398	3462	2739.39	2245	3233	1.441	0.527	1.2171083903294e-05	4.44707519906463e-05	0.0117	0.0089	0.0101	0.0101	TRUE	0.1541
CNA06330	2789	1741	3086	16766	15073	10393	2416	2699	2412	12993	15478	12375	8062.26	2509	13615	5.431	2.441	9.51744118085236e-109	1.1066947394156e-106	0.0091	0.0082	0.0085	0.0085	TRUE	0.1751
CNA06340	1646	670	1588	2647	1837	1885	1426	1039	1241	2051	1886	2244	1648.03	1235	2060	1.664	0.734	1.22958876076618e-08	6.80844971291415e-08	0.0151	0.0095	0.0113	0.0113	TRUE	0.2218
CNA06350	124086	60303	113044	84684	47613	55555	107503	93482	88370	65627	48893	66148	78337.25	96452	60223	0.624	-0.68	1.00696530670441e-07	5.06385891717515e-07	0.0185	0.0079	0.0117	0.0117	TRUE	0.3317
CNA06360	166594	93361	179944	168380	104239	99783	144331	144729	140668	130489	107041	118809	131011.04	143243	118780	0.829	-0.27	0.00529231076394474	0.0116381671345142	0.005	0.0079	0.0068	0.0068	TRUE	0.0916
CNA06370	2031	1341	2533	5794	4747	3699	1760	2079	1980	4490	4875	4404	3264.6	1940	4590	2.369	1.244	5.12327073733487e-34	1.15894329170838e-32	0.0045	0.0087	0.0072	0.0072	TRUE	0.0802
CNA06380	668	454	640	4072	3233	2633	579	704	500	3156	3320	3135	1898.91	594	3204	5.425	2.44	7.16907520019607e-85	5.79471102767067e-83	0.0139	0.0093	0.0102	0.0102	TRUE	0.2835
CNA06390	1370	871	1694	1889	1596	1444	1187	1350	1324	1464	1639	1719	1447.26	1287	1607	1.249	0.321	0.00370959304935593	0.00846666072008647	0.0051	0.0097	0.0081	0.0081	TRUE	0.0749
CNA06400	1505	948	1727	2004	1993	1319	1304	1470	1350	1553	2047	1570	1548.94	1375	1723	1.255	0.327	0.0102178857481294	0.0208061894742248	0.0142	0.0096	0.011	0.011	TRUE	0.3246
CNA06410	7940	4155	8150	6102	4414	3996	6879	6441	6371	4729	4533	4758	5618.43	6564	4673	0.712	-0.49	2.03827376811851e-08	1.10463438553471e-07	9e-04	0.0084	0.0053	0.0053	TRUE	0.0217
CNA06420	3265	1790	3889	2856	1829	1707	2829	2775	3040	2213	1878	2032	2461.27	2881	2041	0.708	-0.497	1.2493530376223e-06	5.35968409926254e-06	0.0039	0.009	0.0072	0.0072	TRUE	0.067
CNA06425	847	563	1035	1716	1221	1085	734	873	809	1330	1254	1292	1048.54	805	1292	1.609	0.686	5.65555148212556e-10	3.58022877015551e-09	0.0027	0.0105	0.0078	0.0078	TRUE	0.0718
CNA06430	13452	9214	17258	15557	11780	10738	11654	14284	13491	12056	12097	12785	12727.88	13143	12313	0.937	-0.094	0.351352650360396	0.439210197850087	0.0057	0.0081	0.0072	0.0072	TRUE	0.1202
CNA06440	6024	4047	7212	8220	7011	5165	5219	6274	5638	6370	7199	6150	6141.67	5710	6573	1.152	0.204	0.0559642682478567	0.0923633391301779	0.0076	0.0083	0.008	0.008	TRUE	0.0898
CNA06450	2135	1483	2323	2291	1954	1567	1850	2299	1816	1775	2007	1866	1935.39	1988	1883	0.948	-0.076	0.517994352615897	0.60095686489378	0.0096	0.0093	0.0095	0.0095	TRUE	0.2201
CNA06460	18587	10637	20202	13962	11334	9289	16103	16490	15793	10820	11639	11060	13650.68	16129	11173	0.693	-0.53	2.60116891200068e-10	1.6919084934976e-09	8e-04	0.0081	0.005	0.005	TRUE	0.0163
CNA06470	2320	1022	2288	2625	1852	1588	2010	1584	1789	2034	1902	1891	1868.29	1794	1942	1.081	0.112	0.316815975921251	0.403198212059534	0.0071	0.0093	0.0086	0.0086	TRUE	0.133
CNA06480	1578	917	1937	2121	1631	1286	1367	1422	1514	1644	1675	1531	1525.44	1434	1617	1.127	0.173	0.0881636210513594	0.138045943852684	0.0019	0.0097	0.0067	0.0067	TRUE	0.0299
CNA06490	4923	2531	5661	4376	2649	2480	4265	3924	4425	3391	2720	2953	3613.06	4205	3021	0.719	-0.477	1.31570348471657e-05	4.78096639073542e-05	0.0078	0.0086	0.0083	0.0083	TRUE	0.1408
CNA06500	191043	98259	144405	135261	103728	88421	165512	152322	112886	104823	106516	105280	124556.58	143573	105540	0.735	-0.444	0.000510560081910228	0.00140648055814671	0.0182	0.0079	0.0118	0.0118	TRUE	0.4283
CNA06510	4347	2581	5352	4995	2906	3212	3766	4001	4184	3871	2984	3824	3771.75	3984	3560	0.894	-0.162	0.166341099515639	0.237917308500142	0.0108	0.0086	0.0096	0.0096	TRUE	0.2433
CNA06520	6642	3715	7658	5032	2946	2583	5754	5759	5987	3900	3025	3076	4583.37	5833	3334	0.572	-0.807	1.45797967971113e-12	1.16287476740377e-11	0.0108	0.0085	0.0091	0.0091	TRUE	0.2705
CNA06530	2333	1115	2232	3901	3657	2730	2021	1728	1745	3023	3755	3251	2587.25	1831	3343	1.824	0.867	6.75702331793527e-14	5.8390548306747e-13	0.0097	0.0089	0.0092	0.0092	TRUE	0.1418
CNA06540	1725	744	1818	1866	1132	1242	1494	1153	1421	1446	1162	1479	1359.39	1356	1362	1.003	0.004	0.978185434115383	0.983378288687511	0.0167	0.0099	0.0121	0.0121	TRUE	0.1977
CNA06550	1026	499	1135	1154	1003	697	889	774	887	894	1030	830	883.98	850	918	1.078	0.108	0.3808786948508	0.469318458723016	0.0075	0.0109	0.0099	0.0099	TRUE	0.1339
CNA06555	1970	942	2275	1890	1275	977	1707	1460	1778	1465	1309	1163	1480.45	1648	1312	0.796	-0.33	0.00726891390389696	0.0153581005275834	0.0107	0.0097	0.0102	0.0102	TRUE	0.1256
CNA06560	8372	4859	9181	5766	3738	3611	7253	7532	7177	4468	3838	4300	5761.53	7321	4202	0.574	-0.8	3.33314117650377e-17	3.56323543836564e-16	0.0031	0.0083	0.0063	0.0063	TRUE	0.0699
CNA06570	2224	1173	2767	2480	1657	1975	1927	1818	2163	1922	1702	2352	1980.54	1969	1992	1.01	0.014	0.91284660248933	0.933551501512002	0.0168	0.0092	0.0117	0.0117	TRUE	0.2989
CNA06580	1062	469	1064	1623	1447	982	920	727	832	1258	1486	1169	1065.3	826	1304	1.575	0.655	5.71644238828733e-07	2.60223764763519e-06	0.0132	0.0104	0.0113	0.0113	TRUE	0.177
CNA06590	3744	1808	3815	4827	3573	3134	3244	2803	2982	3741	3669	3732	3361.69	3010	3714	1.233	0.302	0.00147345517190165	0.00365496290395364	0.0023	0.0087	0.0062	0.0062	TRUE	0.0562
CNA06600	595	340	700	1155	755	604	515	527	547	895	775	719	663.22	530	796	1.505	0.59	2.9286261681503e-06	1.18215190271012e-05	0.0059	0.012	0.0099	0.0099	TRUE	0.1427
CNA06610	5227	3173	6191	6021	4755	4263	4528	4919	4840	4666	4883	5076	4818.62	4762	4875	1.024	0.034	0.708441442867111	0.769131840020182	0.0014	0.0084	0.0057	0.0057	TRUE	0.0226
CNA06620	6792	4290	8917	6546	4606	4579	5884	6650	6971	5073	4730	5452	5793.37	6502	5085	0.782	-0.355	0.000594720556642465	0.00161549502025666	0.0059	0.0083	0.0075	0.0075	TRUE	0.0848
CNA06630	9702	5898	9703	8899	5911	5913	8405	9143	7585	6896	6070	7040	7523.41	8378	6669	0.796	-0.329	0.00187611300606432	0.00455656907445742	0.0072	0.0082	0.0079	0.0079	TRUE	0.0839
CNA06640	3769	2342	4784	3953	2578	2536	3265	3631	3740	3063	2647	3020	3227.67	3545	2910	0.821	-0.284	0.00622644783795971	0.0134120559863494	0.0051	0.0087	0.0075	0.0075	TRUE	0.0757
CNA06650	34708	20447	40285	17022	7792	9230	30070	31697	31492	13192	8001	10990	20906.94	31086	10728	0.345	-1.535	4.1211860854195e-26	6.98599012126866e-25	0.0298	0.008	0.0151	0.0151	TRUE	0.6042
CNA06660	1575	855	1859	2380	1797	1362	1365	1325	1453	1844	1845	1622	1575.77	1381	1770	1.282	0.358	0.00062748654564565	0.00169685060160725	0.0032	0.0096	0.0072	0.0072	TRUE	0.0641
CNA06665	1048	579	1068	1084	1016	687	908	898	835	840	1043	818	890.3	880	900	1.024	0.034	0.789381416847463	0.836758751916468	0.009	0.0109	0.0103	0.0103	TRUE	0.2283
CNA06670	3604	1950	3378	2597	2307	1638	3122	3023	2641	2013	2369	1950	2519.65	2929	2111	0.721	-0.472	3.52954112085421e-05	0.000120029751405961	0.0089	0.0089	0.009	0.009	TRUE	0.1383
CNA06680	3143	1769	3112	3024	2783	2107	2723	2742	2433	2344	2858	2509	2601.35	2633	2570	0.976	-0.034	0.752932127935932	0.807211211232272	0.007	0.0089	0.0082	0.0082	TRUE	0.1167
CNA06690	2201	1194	2680	1762	1254	1083	1907	1851	2095	1365	1288	1289	1632.59	1951	1314	0.673	-0.571	1.78616723539771e-08	9.74379953598028e-08	0.0022	0.0095	0.0068	0.0068	TRUE	0.0512
CNA06700	3795	2066	3700	3379	2688	2434	3288	3203	2892	2619	2760	2898	2943.32	3128	2759	0.882	-0.181	0.0664421266438723	0.107593065085655	0.003	0.0088	0.0067	0.0067	TRUE	0.0536
CNA06710	4051	2679	5383	4295	3329	2826	3510	4153	4208	3328	3418	3365	3663.75	3957	3370	0.852	-0.231	0.0233684019751685	0.043083662946152	0.0045	0.0086	0.0072	0.0072	TRUE	0.1201
CNA06730	20191	10761	20743	16102	13456	11237	17493	16682	16215	12479	13818	13380	15010.96	16797	13226	0.787	-0.345	9.302324722797e-05	0.000293512398541356	0.002	0.0081	0.0055	0.0055	TRUE	0.0299
CNA06740	2055	1158	2397	2240	1748	1498	1780	1795	1874	1736	1795	1784	1793.98	1816	1772	0.975	-0.037	0.692858777513024	0.75680091914244	0	0.0094	0.0057	0.0057	TRUE	0.0095
CNA06750	8068	5011	9050	7300	5862	5085	6990	7768	7075	5657	6020	6055	6593.99	7278	5911	0.812	-0.3	0.000994126533063993	0.00257184647195478	0.0022	0.0083	0.0058	0.0058	TRUE	0.0419
CNA06760	10192	6034	11310	8964	6366	5297	8830	9354	8841	6947	6537	6307	7802.7	9008	6597	0.733	-0.449	3.66061680060182e-07	1.71588176480826e-06	0.0016	0.0082	0.0055	0.0055	TRUE	0.0264
CNA06770	3979	2393	4358	3713	2949	2493	3447	3710	3407	2877	3028	2968	3239.63	3521	2958	0.84	-0.251	0.00577550813705625	0.0125879868242055	0.001	0.0087	0.0056	0.0056	TRUE	0.026
CNA06780	607	374	632	754	436	417	526	580	494	584	448	497	521.38	533	510	0.96	-0.059	0.675700359956386	0.743203117456178	0.0106	0.0131	0.0123	0.0123	TRUE	0.2009
CNA06790	37309	21465	46160	37888	24572	22536	32323	33275	36085	29362	25232	26833	30518.41	33894	27142	0.801	-0.32	0.000837756193658048	0.00220693483766516	0.0046	0.008	0.0066	0.0066	TRUE	0.0627
CNA06800	3642	1837	3917	6195	4752	4078	3155	2848	3062	4801	4880	4856	3933.55	3022	4846	1.602	0.68	3.34088719831534e-14	2.93290070866676e-13	0.001	0.0086	0.0055	0.0055	TRUE	0.0298
CNA06810	1586	704	1721	2621	1473	1404	1374	1091	1345	2031	1513	1672	1504.37	1270	1739	1.367	0.451	0.000867813718801488	0.00227616514769144	0.0182	0.0097	0.0125	0.0125	TRUE	0.2654
CNA06820	83121	40980	81420	69882	38226	43341	72013	63527	63649	54156	39254	51605	57367.27	66396	48338	0.728	-0.458	0.000216569311465241	0.000642246709794907	0.0163	0.0079	0.011	0.011	TRUE	0.331
CNA06830	3931	2309	4543	4538	3274	2894	3406	3579	3551	3517	3362	3446	3476.85	3512	3442	0.98	-0.029	0.741295756664313	0.7973560978856	4e-04	0.0087	0.0052	0.0052	TRUE	0.0086
CNA06840	10711	5002	11715	9361	6615	6027	9280	7754	9158	7254	6793	7176	7902.53	8731	7074	0.81	-0.304	0.0024337847741695	0.00577555513182795	0.0051	0.0082	0.0071	0.0071	TRUE	0.1158
CNA06850	2284	899	2455	3640	1947	2210	1979	1394	1919	2821	1999	2631	2123.86	1764	2484	1.406	0.492	0.00130334535005294	0.00327590935917744	0.0309	0.0091	0.0164	0.0164	TRUE	0.3963
CNA06860	11316	4746	10943	6667	4436	3707	9804	7357	8554	5167	4555	4414	6641.88	8572	4712	0.55	-0.863	4.95203068197631e-13	4.05210609384431e-12	0.0135	0.0083	0.0101	0.0101	TRUE	0.1168
CNA06870	4550	2456	4950	3328	2016	2052	3942	3807	3870	2579	2070	2443	3118.56	3873	2364	0.611	-0.712	2.04159938366685e-11	1.46764866756441e-10	0.0059	0.0087	0.0078	0.0078	TRUE	0.1436
CNA06880	1576	781	1747	1607	1024	1120	1365	1211	1366	1245	1052	1334	1262.04	1314	1210	0.92	-0.121	0.313293400315489	0.399188226760688	0.0082	0.01	0.0096	0.0096	TRUE	0.1564
CNA06890	5965	3103	5855	5984	5202	4316	5168	4810	4577	4637	5342	5139	4945.56	4852	5039	1.038	0.054	0.582234373419111	0.660230868609387	0.0038	0.0084	0.0068	0.0068	TRUE	0.0599
CNA06900	1290	699	1504	893	460	534	1118	1084	1176	692	472	636	862.86	1126	600	0.533	-0.907	1.63908353129323e-10	1.08747203657773e-09	0.017	0.011	0.0132	0.0132	TRUE	0.4076
CNA06905	123	54	151	114	72	71	107	84	118	88	74	85	92.52	103	82	0.793	-0.334	0.157686350656131	0.227304291463426	0.0072	0.0372	0.0293	0.0293	TRUE	0.2052
CNA06910	2054	942	2155	1750	1348	987	1780	1460	1685	1356	1384	1175	1473.34	1642	1305	0.794	-0.332	0.0045259889752449	0.0100970228636564	0.0077	0.0097	0.0092	0.0092	TRUE	0.1078
CNA06920	5207	3281	6358	5760	4815	3825	4511	5086	4970	4464	4944	4554	4755.03	4856	4654	0.959	-0.061	0.525566785366503	0.60793309832621	0.0031	0.0084	0.0064	0.0064	TRUE	0.0472
CNA06930	1490	836	1391	1465	1278	1038	1291	1296	1087	1135	1312	1236	1226.31	1225	1228	1.003	0.005	0.967122890062671	0.974622246515947	0.0069	0.0101	0.009	0.009	TRUE	0.119
CNA06940	3337	1329	3362	2468	1265	1628	2891	2060	2628	1913	1299	1938	2121.58	2526	1717	0.679	-0.559	0.000449402327684915	0.00125100320365209	0.0356	0.0092	0.0178	0.0178	TRUE	0.546
CNA06950	42680	20568	55286	35972	14749	20889	36976	31885	43219	27877	15145	24872	29995.72	37360	22631	0.606	-0.723	4.0247925096431e-05	0.000135826500783679	0.0547	0.008	0.0223	0.0223	TRUE	0.6979
CNA06960	2203	1437	2602	2230	1594	1424	1909	2228	2034	1728	1637	1696	1871.81	2057	1687	0.821	-0.284	0.00514514264671804	0.0113435787325081	0.0026	0.0093	0.0069	0.0069	TRUE	0.0616
CNA06970	5342	3734	6135	5341	5104	3612	4628	5788	4796	4139	5241	4301	4815.58	5071	4560	0.9	-0.152	0.216843314568672	0.295545442928472	0.0159	0.0084	0.0108	0.0108	TRUE	0.2079
CNA06980	6717	3938	8628	8864	6235	5718	5819	6105	6745	6869	6403	6808	6458.17	6223	6693	1.075	0.105	0.270420599492603	0.354358982490505	0.0034	0.0083	0.0064	0.0064	TRUE	0.0664
CNA06990	2201	966	2631	2768	1478	1683	1907	1497	2057	2145	1518	2004	1854.64	1820	1889	1.036	0.052	0.728096193035039	0.785964424663882	0.0287	0.0093	0.0153	0.0153	TRUE	0.3572
CNA07000	7478	4433	9019	9928	7442	6020	6479	6872	7050	7694	7642	7168	7150.82	6800	7501	1.103	0.142	0.108751104296636	0.165359559366392	0.0015	0.0083	0.0055	0.0055	TRUE	0.0211
CNA07010	4288	2173	4455	3537	3095	2242	3715	3369	3483	2741	3178	2669	3192.49	3522	2863	0.813	-0.299	0.00397413059058658	0.00898687736417872	0.0054	0.0087	0.0075	0.0075	TRUE	0.1124
CNA07020	744	371	813	537	319	319	645	575	636	416	328	380	496.47	619	375	0.605	-0.724	1.08608569658176e-07	5.43699093424766e-07	0.0065	0.0133	0.0112	0.0112	TRUE	0.1393
CNA07030	1172	655	1365	2825	1610	1584	1015	1015	1067	2189	1653	1886	1471.07	1032	1909	1.85	0.887	2.60675285382908e-13	2.18150983777514e-12	0.0092	0.0097	0.0098	0.0098	TRUE	0.1604
CNA07040	12820	7355	14294	12967	11008	8576	11107	11402	11174	10049	11304	10211	10874.45	11228	10521	0.937	-0.094	0.292680794898824	0.377557086140406	0.0021	0.0081	0.0056	0.0056	TRUE	0.0517
CNA07050	10757	5429	10605	3109	2016	1543	9319	8416	8290	2409	2070	1837	5390.43	8675	2105	0.243	-2.041	1.20768252677663e-70	7.34359613529862e-69	0.011	0.0084	0.0092	0.0092	TRUE	0.1947
CNA07060	20431	13585	23100	16929	12813	12929	17701	21060	18058	13119	13157	15394	16414.87	18940	13890	0.733	-0.447	3.31280050475324e-05	0.000113240029631276	0.009	0.008	0.0083	0.0083	TRUE	0.1169
CNA07070	251	111	236	337	306	234	217	172	184	261	314	279	238	191	285	1.479	0.564	0.000751188566395906	0.00200363620308061	0.0073	0.0193	0.0158	0.0158	TRUE	0.1576
CNA07080	687	316	754	3621	3044	2279	595	490	589	2806	3126	2714	1720	558	2882	5.138	2.361	1.05980752840547e-92	9.49243824090733e-91	0.0068	0.0094	0.0085	0.0085	TRUE	0.1196
CNA07090	40685	26180	51060	53414	40375	35607	35248	40584	39915	41394	41460	42396	40166.37	38582	41750	1.082	0.114	0.209489049492564	0.287830310952884	0.0029	0.0079	0.0059	0.0059	TRUE	0.07
CNA07100	10495	5724	11760	8340	6057	5315	9092	8873	9193	6463	6220	6328	7695.08	9053	6337	0.7	-0.515	4.62322016574781e-10	2.95209087269523e-09	2e-04	0.0082	0.0048	0.0048	TRUE	0.0037
CNA07110	5136	2122	4748	7427	6164	4501	4450	3290	3712	5756	6330	5359	4815.9	3817	5815	1.522	0.606	7.35736406095904e-07	3.28381205360515e-06	0.015	0.0084	0.0106	0.0106	TRUE	0.2559
CNA07120	5522	3207	6369	18834	15093	10763	4784	4972	4979	14596	15499	12815	9607.34	4912	14303	2.913	1.542	4.94540586259709e-55	2.1707384143903e-53	0.0046	0.0082	0.0069	0.0069	TRUE	0.101
CNA07130	1929	924	2261	3751	1630	2178	1671	1432	1767	2907	1674	2593	2007.52	1623	2391	1.472	0.558	0.000856152305066133	0.00224824781219427	0.0408	0.0092	0.0196	0.0196	TRUE	0.6791
CNA07140	3245	1633	3423	3643	3176	2697	2811	2531	2676	2823	3261	3211	2885.75	2673	3098	1.158	0.212	0.0365719819032916	0.0638060268636528	0.0038	0.0088	0.007	0.007	TRUE	0.0744
CNA07150	4470	3051	4946	4951	5196	3494	3873	4730	3866	3837	5336	4160	4300.25	4156	4444	1.07	0.097	0.468405846808729	0.553996065783057	0.0199	0.0085	0.0127	0.0127	TRUE	0.3752
CNA07170	263	120	408	2339	1456	1439	228	186	319	1813	1495	1713	959	244	1674	6.775	2.76	1.85767456683668e-63	9.85013362319483e-62	0.0365	0.0107	0.017	0.017	TRUE	0.8156
CNA07180	4719	2279	4694	4296	3619	2719	4088	3533	3669	3329	3716	3237	3595.62	3763	3427	0.91	-0.136	0.188536437420221	0.263299516902913	0.0053	0.0086	0.0074	0.0074	TRUE	0.0696
CNA07190	7784	5497	8977	8174	7117	5663	6744	8521	7018	6335	7308	6743	7111.42	7428	6795	0.915	-0.128	0.256968595857809	0.340025524724607	0.0107	0.0083	0.009	0.009	TRUE	0.201
CNA07200	34020	20419	42346	68894	49367	42398	29474	31654	33103	53391	50694	50482	41466.2	31410	51522	1.64	0.714	4.1931129486172e-16	4.15425300798727e-15	0.0021	0.0079	0.0055	0.0055	TRUE	0.0357
CNA07210	8987	5558	10831	10534	8222	7233	7786	8616	8467	8164	8443	8612	8347.94	8290	8406	1.014	0.02	0.818421027096195	0.859666334008492	0.0014	0.0082	0.0055	0.0055	TRUE	0.0346
CNA07220	9161	5239	10693	12028	7730	8000	7937	8122	8359	9321	7938	9525	8533.63	8139	8928	1.097	0.133	0.17903460564221	0.252773119310605	0.0048	0.0082	0.007	0.007	TRUE	0.1149
CNA07230	1556	670	1755	3708	2058	2112	1348	1039	1372	2874	2113	2515	1876.71	1253	2501	1.992	0.994	1.18111238800826e-12	9.46603737329956e-12	0.0217	0.0093	0.0135	0.0135	TRUE	0.1411
CNA07240	10628	7823	11780	8866	7363	6134	9208	12127	9209	6871	7561	7304	8713.19	10181	7245	0.712	-0.49	4.16516130151799e-05	0.000140349207455319	0.0147	0.0082	0.0102	0.0102	TRUE	0.3399
CNA07250	8454	4802	10437	11268	7535	7016	7324	7444	8159	8732	7738	8354	7958.48	7642	8275	1.083	0.115	0.226063691292532	0.305426595677476	0.0034	0.0082	0.0063	0.0063	TRUE	0.043
CNA07260	37561	22650	44073	41273	27051	26651	32541	35112	34453	31985	27778	31733	32267.14	34035	30499	0.896	-0.158	0.0913733990180956	0.142465981814147	0.0037	0.008	0.0063	0.0063	TRUE	0.0745
CNA07265	1011	427	1079	1011	557	590	876	662	843	783	572	702	739.88	794	686	0.862	-0.214	0.153321596079076	0.22188112201138	0.0206	0.0115	0.0147	0.0147	TRUE	0.2507
CNA07270	617	298	768	956	651	629	535	462	600	741	668	749	625.86	532	719	1.345	0.428	0.00119939987263744	0.00304350013623313	0.0079	0.0122	0.0109	0.0109	TRUE	0.1473
CNA07280	260	186	384	355	278	288	225	288	300	275	285	343	286.21	271	301	1.11	0.15	0.372462959226764	0.460661409545623	0.0155	0.0173	0.0168	0.0168	TRUE	0.2619
CNA07290	2641	1102	2728	3494	1728	2398	2288	1708	2133	2708	1774	2855	2244.39	2043	2446	1.196	0.258	0.11441529300385	0.172652477165767	0.0388	0.0091	0.0188	0.0188	TRUE	0.6981
CNA07295	71	28	125	97	53	59	62	43	98	75	54	70	67.08	68	66	0.97	-0.044	0.888780907351157	0.915152998900647	0.0778	0.0483	0.0559	0.0559	TRUE	0.5112
CNA07300	1328	639	1404	1038	597	641	1151	991	1098	804	613	763	903.22	1080	727	0.673	-0.572	1.17258393629231e-05	4.30098856101021e-05	0.0107	0.0109	0.0111	0.0111	TRUE	0.2222
CNA07310	6794	3254	6141	7593	6041	4649	5886	5044	4801	5884	6203	5535	5559.03	5244	5874	1.12	0.164	0.122696752144876	0.183325985846762	0.0072	0.0084	0.0079	0.0079	TRUE	0.141
CNA07320	2622	1556	2952	3325	2561	2408	2272	2412	2308	2577	2630	2867	2510.86	2331	2691	1.155	0.208	0.0289029023190591	0.0520991124750405	0.0015	0.009	0.0061	0.0061	TRUE	0.0393
CNA07330	15216	8916	18024	17752	16475	11435	13183	13822	14090	13757	16918	13615	14230.76	13698	14763	1.078	0.108	0.310349678159644	0.396415044679537	0.0085	0.0081	0.0081	0.0081	TRUE	0.1992
CNA07340	1422	734	1482	1336	882	763	1232	1138	1159	1035	906	908	1062.98	1176	950	0.808	-0.307	0.00518628591905265	0.0114201671333824	0.003	0.0104	0.0078	0.0078	TRUE	0.0763
CNA07350	2047	1110	1962	1795	1257	1161	1773	1721	1534	1391	1291	1382	1515.36	1676	1355	0.809	-0.306	0.00360864880456088	0.00826187367068378	0.0033	0.0097	0.0073	0.0073	TRUE	0.0687
CNA07360	4839	3509	5900	4931	4137	3510	4192	5440	4612	3821	4248	4179	4415.51	4748	4083	0.86	-0.217	0.0560850754348322	0.0925166450926003	0.0102	0.0085	0.0091	0.0091	TRUE	0.1954
CNA07370	1665	875	1939	3561	1879	1492	1442	1356	1516	2760	1930	1776	1796.73	1438	2155	1.499	0.584	9.75757188377604e-05	0.000307382064855835	0.0308	0.0094	0.0156	0.0156	TRUE	0.7338
CNA07380	460	216	496	738	566	489	399	335	388	572	581	582	476.08	374	578	1.54	0.623	1.2445736562309e-06	5.34263872635906e-06	0	0.0136	0.0096	0.0096	TRUE	0.0819
CNA07390	4763	3110	5289	6780	5226	4195	4126	4821	4135	5254	5366	4995	4782.97	4361	5205	1.195	0.257	0.00975082758158003	0.0199466634037213	0.0045	0.0084	0.0069	0.0069	TRUE	0.1021
CNA07395	2947	1510	2969	2565	2467	1680	2553	2341	2321	1988	2533	2000	2289.4	2405	2174	0.904	-0.146	0.216367910541056	0.2950188255639	0.011	0.0091	0.0096	0.0096	TRUE	0.2532
CNA07400	547	218	610	1268	567	615	474	338	477	983	582	732	597.64	430	766	1.777	0.829	8.64674313423885e-06	3.23423326714081e-05	0.0492	0.0124	0.0232	0.0232	TRUE	0.238
CNA07410	1285	630	1109	836	774	532	1113	977	867	648	795	633	838.83	986	692	0.702	-0.51	0.00019767140013895	0.000589914656329503	0.0143	0.0111	0.0123	0.0123	TRUE	0.1983
CNA07420	1832	893	2112	2999	2319	1762	1587	1384	1651	2324	2381	2098	1904.33	1541	2268	1.47	0.555	3.35519231595418e-07	1.58166533927057e-06	0.0054	0.0093	0.008	0.008	TRUE	0.0907
CNA07430	1372	666	1381	2270	1684	1363	1189	1032	1080	1759	1729	1623	1402	1100	1704	1.547	0.629	2.08488474350385e-09	1.2528210407927e-08	0.0024	0.0098	0.0072	0.0072	TRUE	0.0596
CNA07450	1244	775	1551	783	500	423	1078	1201	1212	607	513	504	852.59	1164	541	0.466	-1.1	2.16398606875293e-19	2.67093103606972e-18	0.0056	0.0111	0.0094	0.0094	TRUE	0.1366
CNA07460	4848	3190	5795	4651	3134	3364	4200	4945	4530	3604	3218	4005	4083.91	4558	3609	0.792	-0.336	0.00253321627519991	0.00598579589020499	0.0089	0.0085	0.0087	0.0087	TRUE	0.1111
CNA07470	7814	4851	10582	8764	6873	6017	6770	7520	8272	6792	7058	7164	7262.65	7521	7005	0.931	-0.103	0.305683800342628	0.391435901984339	0.0052	0.0082	0.0071	0.0071	TRUE	0.0943
CNA07480	3584	1706	4009	4144	3010	2583	3105	2645	3134	3211	3091	3076	3043.59	2961	3126	1.055	0.077	0.449548603868768	0.536576291453664	0.004	0.0088	0.0071	0.0071	TRUE	0.1032
CNA07490	92323	40689	92853	76633	39644	42198	79985	63076	72586	59388	40710	50244	60998.22	71882	50114	0.697	-0.52	0.000126941442928668	0.00039078861297316	0.0243	0.0079	0.0133	0.0133	TRUE	0.2881
CNA07500	9227	5776	10633	10152	9005	6649	7994	8954	8312	7867	9247	7917	8381.89	8420	8344	0.991	-0.013	0.899239139610891	0.923053587941921	0.0048	0.0082	0.0073	0.0073	TRUE	0.1095
CNA07510	2558	1424	2536	1760	1489	1287	2216	2207	1982	1364	1529	1532	1805.25	2135	1475	0.691	-0.534	3.06808397481757e-07	1.45044654672545e-06	0.0037	0.0094	0.0073	0.0073	TRUE	0.0536
CNA07520	16017	10306	18458	16779	14186	11052	13877	15976	14429	13003	14567	13159	14168.66	14761	13576	0.92	-0.12	0.213706207800155	0.292351856614949	0.0046	0.0081	0.0067	0.0067	TRUE	0.0631
CNA07530	2945	1498	3341	4224	2991	2715	2551	2322	2612	3273	3071	3233	2843.82	2495	3192	1.278	0.354	0.000199645199099857	0.000595253432133986	0.0019	0.0088	0.0062	0.0062	TRUE	0.043
CNA07540	41138	24048	47302	58313	43441	35489	35640	37279	36978	45191	44609	42256	40325.39	36632	44019	1.202	0.265	0.00131755601040377	0.00330661160051351	9e-04	0.0079	0.0049	0.0049	TRUE	0.015
CNA07550	8457	5739	11051	7588	5965	5254	7327	8897	8639	5880	6125	6256	7187.33	8288	6087	0.735	-0.445	1.18762353597618e-05	4.3537438033463e-05	0.0054	0.0082	0.0073	0.0073	TRUE	0.126
CNA07560	5647	3776	6701	5736	5148	4080	4892	5854	5238	4445	5286	4858	5095.64	5328	4863	0.913	-0.131	0.222111296909103	0.301485495784054	0.0076	0.0084	0.0081	0.0081	TRUE	0.0896
CNA07570	96847	51081	95131	82093	49587	48320	83904	79186	74367	63620	50920	57533	68255.02	79152	57358	0.725	-0.465	9.7049045947518e-06	3.5975451708062e-05	0.0079	0.0079	0.0079	0.0079	TRUE	0.1181
CNA07580	2200	1148	2515	2393	1780	1498	1906	1780	1966	1855	1828	1784	1852.94	1884	1822	0.966	-0.049	0.605884852303	0.68076026463202	8e-04	0.0093	0.0061	0.0061	TRUE	0.027
CNA07590	2857	1651	2668	2729	2082	1769	2475	2559	2086	2115	2138	2106	2246.57	2373	2120	0.894	-0.162	0.130747871985049	0.193652937545678	0.005	0.0091	0.0078	0.0078	TRUE	0.1385
CNA07600	1297	663	1431	2196	1781	1489	1124	1028	1119	1702	1829	1773	1428.95	1090	1768	1.619	0.695	4.75177113820164e-12	3.59939875474291e-11	0.001	0.0098	0.0065	0.0065	TRUE	0.0277
CNA07605	1736	832	1610	1531	1420	902	1504	1290	1259	1186	1458	1074	1295.17	1351	1239	0.917	-0.124	0.350651640629337	0.43884423604442	0.015	0.01	0.012	0.012	TRUE	0.2838
CNA07610	2523	1300	2754	7423	4800	4539	2186	2015	2153	5753	4929	5404	3740.01	2118	5362	2.53	1.339	9.8086160856751e-42	2.87661537238294e-40	0.0034	0.0086	0.0067	0.0067	TRUE	0.061
CNA07620	105499	57030	113767	125992	72440	73043	91400	88408	88935	97640	74387	86970	87956.83	89581	86332	0.964	-0.053	0.62278597541311	0.696091980613506	0.0075	0.0079	0.0084	0.0084	TRUE	0.1794
CNA07630	1626	840	1779	2026	1587	1285	1409	1302	1391	1570	1630	1530	1471.89	1367	1577	1.152	0.204	0.0379496710176678	0.0659146801638108	4e-04	0.0097	0.0063	0.0063	TRUE	0.0195
CNA07640	5241	3534	6077	5731	4609	4221	4541	5478	4751	4441	4733	5026	4828.28	4923	4733	0.962	-0.056	0.59278855174625	0.669450080247768	0.0059	0.0084	0.0077	0.0077	TRUE	0.117
CNA07650	31877	18406	35907	49360	36023	29747	27617	28533	28070	38252	36991	35419	32480.4	28073	36887	1.314	0.394	1.78214615460599e-06	7.45711156106599e-06	8e-04	0.008	0.0049	0.0049	TRUE	0.0148
CNA07660	3303	1910	3704	3448	2278	2276	2862	2961	2896	2672	2339	2710	2739.89	2906	2574	0.886	-0.175	0.0755351612225702	0.120637843032095	0.0027	0.0089	0.0066	0.0066	TRUE	0.0768
CNA07670	2063	1225	2472	2860	2332	1690	1787	1899	1932	2216	2395	2012	2040.35	1873	2208	1.179	0.238	0.0223403139079019	0.0413723388045749	0.0038	0.0092	0.0073	0.0073	TRUE	0.0714
CNA07680	3502	1626	3948	10764	8393	6070	3034	2521	3086	8342	8619	7227	5471.44	2880	8063	2.796	1.484	2.25144732748699e-39	6.21774703607656e-38	0.0097	0.0084	0.009	0.009	TRUE	0.1414
CNA07690	562	416	725	730	533	516	487	645	567	566	547	614	571	566	576	1.02	0.029	0.830389073193933	0.870031422246188	0.0093	0.0126	0.0116	0.0116	TRUE	0.177
CNA07700	6119	3688	7682	8525	6139	6134	5301	5717	6005	6607	6304	7304	6206.31	5674	6738	1.187	0.248	0.0123634065821309	0.0245416767973536	0.0046	0.0083	0.0069	0.0069	TRUE	0.0654
CNA07710	3647	1636	4076	3728	2632	2431	3160	2536	3186	2889	2703	2895	2894.74	2961	2829	0.954	-0.068	0.545321025291155	0.626301811753557	0.0073	0.0088	0.0086	0.0086	TRUE	0.1864
CNA07715	1321	754	1473	2053	1404	1392	1144	1169	1151	1591	1442	1657	1359.16	1155	1563	1.354	0.437	2.33964832307098e-05	8.18321323763295e-05	0.002	0.0099	0.0069	0.0069	TRUE	0.0554
CNA07720	2395	685	2055	952	855	477	2075	1062	1606	738	878	568	1154.5	1581	728	0.46	-1.12	0.000461843795422055	0.00128305773909799	0.0727	0.0102	0.0277	0.0727	TRUE	0.1197
CNA07730	13231	7978	17343	18838	14359	12761	11463	12368	13558	14599	14745	15194	13654.32	12463	14846	1.191	0.252	0.00738954642596178	0.0155485440353253	0.0037	0.0081	0.0063	0.0063	TRUE	0.0727
CNA07740	18238	11238	21789	22098	15070	13521	15801	17421	17033	17125	15475	16099	16492.41	16752	16233	0.969	-0.045	0.615948440602305	0.689729052933279	0.0023	0.008	0.0058	0.0058	TRUE	0.0302
CNA07755	227	88	220	397	379	246	197	136	172	308	389	293	249.14	168	330	1.942	0.957	1.79928652417308e-07	8.82729169668332e-07	0.0218	0.0188	0.0197	0.0197	TRUE	0.2782
CNA07760	1187	701	1293	1677	1456	1110	1028	1087	1011	1300	1495	1322	1207.04	1042	1372	1.318	0.398	0.000218967140855969	0.000648487135653871	0.003	0.0101	0.0075	0.0075	TRUE	0.0739
CNA07770	27263	18731	29587	33346	27988	20932	23620	29037	23129	25842	28740	24923	25881.86	25262	26502	1.049	0.069	0.535216291137719	0.616619777100782	0.0094	0.008	0.009	0.009	TRUE	0.2087
CNA07780	808	390	909	664	415	349	700	605	711	515	426	416	561.91	672	452	0.673	-0.571	2.70094308639668e-05	9.37760648330917e-05	0.0089	0.0127	0.0115	0.0115	TRUE	0.1768
CNA07785	803	378	866	1345	1095	908	696	586	677	1042	1124	1081	867.76	653	1082	1.652	0.724	3.18182441093305e-10	2.05547097423628e-09	0.0029	0.011	0.0083	0.0083	TRUE	0.0855
CNA07790	2633	1365	2355	1615	1334	1206	2281	2116	1841	1252	1370	1436	1715.92	2079	1353	0.65	-0.621	6.51933168878709e-08	3.35482379140379e-07	0.0072	0.0095	0.0089	0.0089	TRUE	0.1249
CNA07800	6840	3991	7911	6553	5476	4148	5926	6187	6184	5078	5623	4939	5656.26	6099	5213	0.855	-0.226	0.0144885989089308	0.0281944901844959	0.0024	0.0084	0.006	0.006	TRUE	0.0575
CNA07810	3227	1529	3317	2862	2027	1832	2796	2370	2593	2218	2081	2181	2373.3	2586	2160	0.835	-0.261	0.00975364153461993	0.0199466634037213	0.0033	0.009	0.0069	0.0069	TRUE	0.0626
CNA07820	3697	2561	4233	2757	3064	2313	3203	3970	3309	2137	3146	2754	3086.51	3494	2679	0.767	-0.383	0.00653948428091333	0.0139953832140438	0.0246	0.0088	0.014	0.014	TRUE	0.3845
CNA07830	17262	7904	21569	16304	8223	9471	14955	12253	16861	12635	8444	11277	12737.52	14690	10785	0.734	-0.446	0.00265840489477247	0.00625041065716634	0.032	0.0081	0.0158	0.0158	TRUE	0.3868
CNA07840	3708	2983	4728	2292	2031	1791	3212	4624	3696	1776	2086	2132	2921.18	3844	1998	0.52	-0.943	3.77090641631444e-12	2.89277404251529e-11	0.0215	0.0088	0.0129	0.0129	TRUE	0.2737
CNA07850	4176	1536	4362	3623	2008	2226	3618	2381	3410	2808	2062	2650	2821.51	3136	2507	0.799	-0.325	0.0372752916036663	0.064828295132275	0.0341	0.0088	0.0171	0.0171	TRUE	0.531
CNA07860	14065	7558	15853	22556	15891	13275	12185	11716	12393	17480	16318	15806	14316.52	12098	16535	1.367	0.451	2.25814967297367e-07	1.08771918840621e-06	0.0016	0.0081	0.0054	0.0054	TRUE	0.0307
CNA07870	1705	1022	1729	2867	2496	1953	1477	1584	1352	2222	2563	2325	1920.56	1471	2370	1.613	0.69	1.57632626825949e-10	1.04688281623486e-09	0.005	0.0093	0.0078	0.0078	TRUE	0.0617
CNA07880	4004	2430	4608	3576	2233	2255	3469	3767	3602	2771	2293	2685	3097.9	3613	2583	0.715	-0.483	3.80352000781622e-06	1.50956470729377e-05	0.0052	0.0087	0.0075	0.0075	TRUE	0.1171
CNA07890	4004	2036	4387	4478	3220	2588	3469	3156	3429	3470	3307	3081	3318.82	3351	3286	0.98	-0.029	0.764873138810832	0.817674058715837	0.0027	0.0087	0.0064	0.0064	TRUE	0.0358
CNA07900	743	398	790	2232	2099	1481	644	617	618	1730	2155	1763	1254.47	626	1883	3.006	1.588	4.26002841789273e-40	1.19136997273388e-38	0.0078	0.01	0.0092	0.0092	TRUE	0.1938
CNA07915	1005	465	1125	739	458	445	871	721	879	573	470	530	673.97	824	524	0.635	-0.654	7.66630595819678e-07	3.41480348729356e-06	0.0092	0.0119	0.011	0.011	TRUE	0.1323
CNA07920	2156	870	2675	6197	4311	3783	1868	1349	2091	4802	4427	4504	3173.56	1769	4578	2.582	1.368	9.72139326744501e-23	1.44146296592003e-21	0.0235	0.0087	0.0136	0.0136	TRUE	0.5064
CNA07930	8389	4069	9080	8107	5848	5143	7268	6308	7098	6283	6005	6124	6514.22	6891	6137	0.89	-0.168	0.0725944592618358	0.11644629138128	0.0028	0.0083	0.0061	0.0061	TRUE	0.066
CNA07940	993	647	1098	1197	992	801	860	1003	858	928	1019	954	936.94	907	967	1.068	0.095	0.405630045450197	0.493396208706901	0.0038	0.0108	0.0084	0.0084	TRUE	0.0953
CNA07950	1405	791	1598	1952	1679	1295	1217	1226	1249	1513	1724	1542	1411.91	1231	1593	1.294	0.371	0.00030818047371529	0.000886553897476104	0.0021	0.0098	0.0069	0.0069	TRUE	0.0626
CNA07960	36764	15083	37063	34640	14064	21166	31851	23382	28973	26845	14442	25202	25115.78	28069	22163	0.79	-0.341	0.226049700497836	0.305426595677476	0.0571	0.008	0.0235	0.0571	TRUE	1.1364
CNA07970	2250	1252	2447	3174	2204	2030	1949	1941	1913	2460	2263	2417	2157.19	1934	2380	1.231	0.299	0.00127436303189525	0.00321281026070814	7e-04	0.0091	0.0057	0.0057	TRUE	0.0224
CNA07980	78984	32140	76767	63101	32994	34628	68429	49824	60011	48901	33881	41231	50379.37	59421	41338	0.696	-0.524	0.000228916452656282	0.000674336999202594	0.0288	0.0079	0.0145	0.0145	TRUE	0.2206
CNA07990	9463	5688	10337	11024	9519	7358	8198	8818	8081	8543	9775	8761	8695.97	8366	9026	1.079	0.11	0.2457803427152	0.327114881830591	0.0036	0.0082	0.0063	0.0063	TRUE	0.0643
CNA08000	3604	1641	3652	3157	2352	2004	3122	2544	2855	2447	2415	2386	2628.17	2840	2416	0.85	-0.235	0.0238500004889034	0.0438983069259794	0.0047	0.0089	0.0074	0.0074	TRUE	0.0983
CNA08010	3673	2352	3888	5104	4450	3739	3182	3646	3039	3955	4570	4452	3807.43	3289	4326	1.316	0.396	0.000226103581221917	0.000667534314627558	0.0071	0.0086	0.008	0.008	TRUE	0.1074
CNA08015	161	66	192	243	123	140	139	102	150	188	126	167	145.53	130	160	1.218	0.284	0.195810069085661	0.272081580272487	0.0314	0.0265	0.0278	0.0278	TRUE	0.3677
CNA08030	2424	1065	2427	3634	2244	2195	2100	1651	1897	2816	2304	2614	2230.39	1883	2578	1.368	0.452	0.000176275999518919	0.000530348309038308	0.0114	0.0091	0.01	0.01	TRUE	0.1353
CNA08040	3768	2050	3609	3397	3251	2359	3264	3178	2821	2633	3338	2809	3007.23	3088	2927	0.948	-0.077	0.504574133317326	0.588166963705107	0.0103	0.0088	0.0093	0.0093	TRUE	0.1843
CNA08050	1037	490	1096	513	275	272	898	760	857	398	282	324	586.43	838	335	0.4	-1.323	2.40424472741217e-19	2.95646271860629e-18	0.0157	0.0125	0.0135	0.0135	TRUE	0.3266
CNA08060	761	244	708	231	135	67	659	378	553	179	139	80	331.41	530	133	0.251	-1.993	1.95863048653715e-16	2.00168931483664e-15	0.108	0.0161	0.0376	0.0376	TRUE	0.2669
CNA08070	6925	4148	8355	6507	5365	4087	6000	6430	6531	5043	5509	4866	5729.9	6320	5139	0.813	-0.298	0.00148455060570338	0.00368110789921512	0.0028	0.0083	0.0062	0.0062	TRUE	0.0482
CNA08080	7959	4424	8181	8437	8189	5780	6895	6858	6395	6538	8409	6882	6996.41	6716	7276	1.083	0.116	0.299491733263195	0.384695970555902	0.01	0.0083	0.0088	0.0088	TRUE	0.2264
CNA08090	3172	1990	3710	2714	2388	1984	2748	3085	2900	2103	2452	2362	2608.5	2911	2306	0.792	-0.336	0.0010910313255241	0.00280176506221378	0.0042	0.0089	0.0072	0.0072	TRUE	0.0729
CNA08100	1540	923	2000	2746	2025	1702	1334	1431	1563	2128	2079	2027	1760.42	1443	2078	1.44	0.526	2.96248362662214e-07	1.40352691045401e-06	0.0026	0.0094	0.007	0.007	TRUE	0.0673
CNA08110	2430	1229	2939	2952	2128	1895	2105	1905	2298	2288	2185	2256	2172.87	2103	2243	1.065	0.091	0.377500499421445	0.465971645239017	0.0039	0.0091	0.0072	0.0072	TRUE	0.0798
CNA08115	1125	413	1101	2100	1456	1238	975	640	861	1627	1495	1474	1178.7	825	1532	1.85	0.887	4.34416780055103e-10	2.78194629778283e-09	0.0213	0.0102	0.0136	0.0136	TRUE	0.4284
CNA08120	4440	2483	4805	2470	1366	1417	3847	3849	3756	1914	1403	1687	2742.68	3817	1668	0.437	-1.193	1.02380208073284e-23	1.57442231812002e-22	0.0113	0.0089	0.0097	0.0097	TRUE	0.2344
CNA08130	1110	715	1206	1181	1008	726	962	1108	943	915	1035	864	971.26	1004	938	0.937	-0.094	0.433273722955972	0.521027524929154	0.0069	0.0107	0.0094	0.0094	TRUE	0.0961
CNA08140	2660	1362	3141	2649	1813	1537	2305	2111	2455	2053	1862	1830	2102.67	2290	1915	0.836	-0.259	0.0129994075672264	0.0256581516842098	0.0041	0.0092	0.0074	0.0074	TRUE	0.0548
CNA08150	2088	1234	2422	3653	2583	2249	1809	1913	1893	2831	2652	2678	2296.08	1872	2720	1.454	0.54	5.42715001567314e-09	3.12520854073689e-08	7e-04	0.0091	0.0057	0.0057	TRUE	0.0156
CNA08160	1476	993	1629	1434	1351	1059	1279	1539	1273	1111	1387	1261	1308.51	1364	1253	0.92	-0.12	0.334391040078205	0.421678807769852	0.0111	0.0099	0.0104	0.0104	TRUE	0.1468
CNA08170	470	248	448	357	215	229	407	384	350	277	221	273	318.66	380	257	0.675	-0.566	0.000220809410591374	0.000653067725747267	0.0072	0.0164	0.0136	0.0136	TRUE	0.1659
CNA08180	1925	1327	2380	1661	1353	1128	1668	2057	1861	1287	1389	1343	1600.84	1862	1340	0.721	-0.473	1.85744989208863e-05	6.57297270943056e-05	0.0052	0.0096	0.0081	0.0081	TRUE	0.1006
CNA08190	1656	1125	1847	12535	10561	8027	1435	1744	1444	9714	10845	9558	5789.86	1541	10039	6.53	2.707	2.39816167314605e-136	4.2959501539492e-134	0.0084	0.0083	0.0082	0.0082	TRUE	0.1541
CNA08200	188	100	224	400	258	244	163	155	175	310	265	291	226.41	164	289	1.75	0.808	7.34199681139057e-07	3.27916137910355e-06	0	0.0198	0.0143	0.0143	TRUE	0.0581
CNA08210	145	73	152	211	127	114	126	113	119	164	130	136	131.21	119	143	1.202	0.266	0.185061193746602	0.259539905237512	0	0.0285	0.0213	0.0213	TRUE	0.1745
CNA08220	2190	981	2349	3696	2289	1947	1897	1521	1836	2864	2351	2318	2131.24	1751	2511	1.432	0.518	2.97009229943111e-05	0.00010221065296277	0.0134	0.0091	0.0106	0.0106	TRUE	0.1854
CNA08230	1177	536	1126	1641	1116	967	1020	831	880	1272	1146	1151	1049.99	910	1190	1.305	0.384	0.00111172250912959	0.00284832980392144	0.0061	0.0105	0.009	0.009	TRUE	0.1329
CNA08240	2855	1631	3000	2196	1854	1568	2473	2528	2345	1702	1904	1867	2136.61	2449	1824	0.745	-0.425	1.41467685538569e-05	5.12375857786685e-05	0.0021	0.0091	0.0064	0.0064	TRUE	0.0426
CNA08250	21122	11174	28350	5070	3181	2979	18299	17322	22162	3929	3267	3547	11421	19261	3581	0.186	-2.427	2.09735538935877e-95	2.04430463539264e-93	0.0129	0.0081	0.0097	0.0097	TRUE	0.2126
CNA08260	89	65	111	148	112	61	77	101	87	115	115	73	94.5	88	101	1.158	0.212	0.39918915613074	0.486722907806207	0.0287	0.0366	0.0345	0.0345	TRUE	0.5348
CNA08265	1152	823	1012	736	449	353	998	1276	791	570	461	420	752.79	1022	484	0.476	-1.071	4.25111189587943e-10	2.72498739321942e-09	0.0389	0.0115	0.0196	0.0196	TRUE	0.148
CNA08270	2306	1271	2359	2562	1707	1713	1998	1970	1844	1985	1753	2040	1931.7	1937	1926	0.994	-0.008	0.937619605555577	0.952128504002201	0.0036	0.0093	0.0072	0.0072	TRUE	0.0744
CNA08280	3283	1739	3854	3257	2173	2053	2844	2696	3013	2524	2231	2444	2625.47	2851	2400	0.841	-0.249	0.0120839967926036	0.0240880393207148	0.003	0.0089	0.0067	0.0067	TRUE	0.0458
CNA08290	5048	2817	5626	6810	5311	4101	4373	4367	4398	5278	5454	4883	4792.1	4379	5205	1.189	0.249	0.005360532536442	0.0117686683178329	0.0013	0.0084	0.0056	0.0056	TRUE	0.0353
CNA08310	1255	732	1354	1178	867	822	1087	1135	1058	913	890	979	1010.41	1093	927	0.848	-0.237	0.0246245556423503	0.0451734167720724	6e-04	0.0106	0.007	0.007	TRUE	0.0271
CNA08320	704	372	805	1081	877	732	610	577	629	838	901	872	737.63	605	870	1.434	0.52	3.46189631100362e-06	1.38059258419567e-05	0	0.0115	0.0076	0.0076	TRUE	0.0181
CNA08335	2107	1254	2257	6119	4376	4058	1825	1944	1764	4742	4494	4832	3266.86	1844	4689	2.545	1.348	1.8028729016807e-47	6.09665387364271e-46	0.0014	0.0087	0.0059	0.0059	TRUE	0.0257
CNA08340	18	11	35	19	9	16	16	17	27	15	9	19	17.17	20	14	0.706	-0.503	0.335944823298178	0.423288072456464	0.0539	0.1658	0.1369	0.1369	TRUE	0.4895
CNA08350	416	193	474	598	362	357	360	299	371	463	372	425	381.73	343	420	1.218	0.285	0.0560025609275071	0.0924035284609203	0.0095	0.015	0.0133	0.0133	TRUE	0.1269
CNA08360	172	107	209	224	205	147	149	166	163	174	211	175	172.9	159	187	1.171	0.227	0.207395549997549	0.285498889224489	0	0.0236	0.0175	0.0175	TRUE	0.1374
CNB00010	0	1	0	0	0	0	0	2	0	0	0	0	0.26	1	0	0.496	-1.011	0.804292498382661	0.84791644334027	0	10.5025	10	10	TRUE	0.9258
CNB00020	34	11	54	10	7	10	29	17	42	8	7	12	19.26	29	9	0.293	-1.773	0.000928636610399752	0.00241941959659181	0.0895	0.1486	0.1336	0.1336	TRUE	0.081
CNB00030	7496	4255	7783	8579	5669	5381	6494	6596	6084	6648	5821	6407	6341.9	6391	6292	0.985	-0.022	0.814038969557557	0.85614888769081	0.0031	0.0083	0.0062	0.0062	TRUE	0.0523
CNB00040	3922	1961	3993	5450	3978	3513	3398	3040	3121	4224	4085	4183	3675.1	3186	4164	1.306	0.385	2.642013773893e-05	9.1874434907465e-05	0.0015	0.0086	0.0058	0.0058	TRUE	0.0412
CNB00050	2338	1419	2487	3414	2648	2211	2026	2200	1944	2646	2719	2633	2361.16	2057	2666	1.298	0.376	8.23665448681846e-05	0.000261998290107098	0.0015	0.009	0.0061	0.0061	TRUE	0.0433
CNB00060	1878	1276	2348	2421	2058	1650	1627	1978	1836	1876	2113	1965	1899.12	1814	1985	1.096	0.132	0.229729906162511	0.30885391846757	0.0058	0.0093	0.0081	0.0081	TRUE	0.0982
CNB00065	2162	1087	2128	2657	2044	1406	1873	1685	1664	2059	2099	1674	1842.3	1741	1944	1.117	0.16	0.171400983114331	0.243682049781592	0.0087	0.0093	0.0093	0.0093	TRUE	0.1759
CNB00070	6731	3353	7083	5627	2949	3298	5831	5198	5537	4361	3028	3927	4647.03	5522	3772	0.683	-0.55	2.00557292218323e-05	7.05569921880597e-05	0.0175	0.0085	0.0118	0.0118	TRUE	0.3622
CNB00080	1354	763	1357	1470	1118	1032	1173	1183	1061	1139	1148	1229	1155.45	1139	1172	1.03	0.042	0.689386857295739	0.754025997765909	0.0019	0.0102	0.0072	0.0072	TRUE	0.0446
CNB00090	2853	1750	2824	2818	2488	1780	2472	2713	2208	2184	2555	2119	2375.06	2464	2286	0.929	-0.107	0.359670216311598	0.447427588910149	0.0097	0.009	0.0093	0.0093	TRUE	0.1278
CNB00100	7113	4163	8181	4575	3737	3184	6162	6454	6395	3545	3837	3791	5030.89	6337	3724	0.588	-0.767	2.53741717782461e-18	2.95052650081079e-17	9e-04	0.0084	0.0053	0.0053	TRUE	0.0218
CNB00110	5410	3460	5992	5605	4258	3533	4687	5364	4684	4344	4372	4207	4609.61	4912	4308	0.878	-0.188	0.0482700127014868	0.0810163697608139	0.0031	0.0085	0.0063	0.0063	TRUE	0.0777
CNB00120	2806	1511	3023	3342	2343	1885	2431	2342	2363	2590	2406	2244	2396.15	2379	2413	1.015	0.021	0.826271429725951	0.866127951324309	0.0024	0.009	0.0064	0.0064	TRUE	0.0502
CNB00130	5492	3142	6319	4676	3105	3276	4758	4871	4940	3624	3188	3901	4213.57	4856	3571	0.735	-0.444	1.23960277307164e-05	4.51681538203345e-05	0.0049	0.0085	0.0072	0.0072	TRUE	0.1063
CNB00135	1643	658	1662	2956	1854	1723	1423	1020	1299	2291	1904	2052	1664.81	1247	2082	1.665	0.736	3.0701967663902e-08	1.63185759163065e-07	0.0171	0.0095	0.0121	0.0121	TRUE	0.2917
CNB00140	577	267	680	1228	814	818	500	414	532	952	836	974	701.15	482	921	1.9	0.926	2.02078799686192e-12	1.59071055144903e-11	0.0089	0.0117	0.0109	0.0109	TRUE	0.1583
CNB00160	1273	683	1306	6168	4386	4027	1103	1059	1021	4780	4504	4795	2876.89	1061	4693	4.424	2.145	1.72706219880649e-115	2.08126695521626e-113	0.001	0.0088	0.0058	0.0058	TRUE	0.0153
CNB00170	2121	1208	1915	3583	2753	2149	1838	1873	1497	2777	2827	2559	2228.28	1736	2721	1.57	0.651	1.03315249546256e-08	5.76408648141906e-08	0.0078	0.0091	0.0088	0.0088	TRUE	0.1785
CNB00175	2478	1522	2476	2100	1730	1373	2147	2359	1936	1627	1777	1635	1913.43	2147	1680	0.783	-0.353	0.00115557363224316	0.00294355958282386	0.0053	0.0093	0.0079	0.0079	TRUE	0.0908
CNB00190	77	45	88	164	88	101	67	70	69	127	90	120	90.5	69	112	1.65	0.723	0.00267327364080466	0.00627868805501535	0	0.0378	0.0298	0.0298	TRUE	0.2966
CNB00200	14010	6533	13492	10475	10489	5952	12138	10127	10547	8118	10771	7087	9797.99	10937	8659	0.792	-0.337	0.016788107703653	0.0319929781080542	0.0286	0.0081	0.0142	0.0142	TRUE	0.5559
CNB00210	7047	4495	8412	9196	6914	5487	6105	6968	6576	7127	7100	6533	6734.84	6550	6920	1.057	0.08	0.396484936977379	0.48431665357281	0.0031	0.0083	0.0063	0.0063	TRUE	0.043
CNB00220	3054	1745	3191	2607	2584	2001	2646	2705	2495	2020	2653	2383	2483.64	2615	2352	0.899	-0.153	0.186066998889622	0.26067471330383	0.0094	0.009	0.0093	0.0093	TRUE	0.1874
CNB00230	720	325	755	2084	1810	1247	624	504	590	1615	1859	1485	1112.71	573	1653	2.876	1.524	7.50701142353768e-33	1.60504747468412e-31	0.0107	0.0103	0.0105	0.0105	TRUE	0.1422
CNB00240	11074	6985	13286	10394	7442	7149	9594	10828	10386	8055	7642	8512	9169.59	10269	8070	0.786	-0.348	0.000199169014128856	0.000594100911631889	0.0031	0.0082	0.0062	0.0062	TRUE	0.0405
CNB00250	1618	975	1765	2334	1963	1590	1402	1511	1380	1809	2016	1893	1668.45	1431	1906	1.333	0.415	3.86613866804746e-05	0.000130738607611319	0.002	0.0095	0.0067	0.0067	TRUE	0.0309
CNB00255	137	42	90	83	62	62	119	65	70	64	64	74	75.99	85	67	0.785	-0.349	0.220332116437161	0.299622746767646	0.0487	0.0436	0.0449	0.0449	TRUE	1.2159
CNB00260	21320	13001	25898	23595	17883	16462	18471	20154	20245	18285	18364	19601	19186.71	19623	18750	0.955	-0.066	0.45516164255486	0.541897028712804	0.002	0.008	0.0055	0.0055	TRUE	0.0324
CNB00270	3949	2470	5225	4326	3671	3312	3421	3829	4085	3353	3770	3943	3733.42	3778	3689	0.976	-0.035	0.744224116335687	0.799467981049098	0.0072	0.0086	0.0081	0.0081	TRUE	0.0842
CNB00290	859	576	890	463	417	359	744	893	696	359	428	427	591.22	778	405	0.521	-0.94	2.01522193790706e-11	1.45183597874435e-10	0.0118	0.0125	0.0123	0.0123	TRUE	0.189
CNB00300	127540	80778	149418	108113	74571	65820	110496	125222	116805	83784	76575	78370	98542.11	117508	79576	0.677	-0.562	5.55666579820582e-10	3.52436180961801e-09	0.0031	0.0079	0.0059	0.0059	TRUE	0.0404
CNB00310	2335	1275	2958	3876	2525	2330	2023	1977	2312	3004	2593	2774	2447.12	2104	2790	1.325	0.406	0.000153134153529534	0.000464731304759045	0.0058	0.009	0.0079	0.0079	TRUE	0.0922
CNB00320	240	123	257	190	169	128	208	191	201	147	174	152	178.78	200	158	0.787	-0.346	0.0471976729295681	0.0794580076650184	0	0.023	0.0162	0.0162	TRUE	0.0814
CNB00330	31749	19654	35464	33340	19780	20164	27506	30468	27723	25837	20312	24009	25975.84	28566	23386	0.819	-0.288	0.00758639397487385	0.0159172583936258	0.0089	0.008	0.0084	0.0084	TRUE	0.1619
CNB00340	3197	1498	3625	5158	3072	2809	2770	2322	2834	3997	3155	3345	3070.37	2642	3499	1.323	0.404	0.000854804568482694	0.00224559836698506	0.013	0.0088	0.0103	0.0103	TRUE	0.1903
CNB00345	306	129	356	274	153	168	265	200	278	212	157	200	218.81	248	190	0.762	-0.393	0.0363287065855123	0.0634316826261263	0.0218	0.0203	0.0207	0.0207	TRUE	0.2758
CNB00360	9640	7522	10881	7823	8476	5727	8352	11661	8506	6063	8704	6819	8350.63	9506	7195	0.757	-0.401	0.00784381694552955	0.0163950863181866	0.037	0.0082	0.0163	0.0163	TRUE	0.4785
CNB00370	2737	1672	3380	3889	3019	2381	2371	2592	2642	3014	3100	2835	2759.07	2535	2983	1.177	0.235	0.0145805838503554	0.028340208140808	0.0021	0.0089	0.0063	0.0063	TRUE	0.0395
CNB00380	1084	623	1199	1302	1105	814	939	966	937	1009	1135	969	992.52	947	1038	1.096	0.132	0.230486813886122	0.309808680275241	0.0025	0.0106	0.0077	0.0077	TRUE	0.0792
CNB00390	1658	981	1755	1846	1366	1156	1436	1521	1372	1431	1403	1376	1423.14	1443	1403	0.974	-0.038	0.70124325870231	0.76281639892974	7e-04	0.0098	0.0064	0.0064	TRUE	0.0254
CNB00400	817	314	884	1261	1131	817	708	487	691	977	1161	973	832.84	629	1037	1.642	0.715	1.65244542946974e-06	6.94949765642475e-06	0.0226	0.0111	0.0147	0.0147	TRUE	0.4245
CNB00410	1038	488	1218	938	844	587	899	757	952	727	867	699	816.74	869	764	0.877	-0.19	0.152859861047196	0.221357911081673	0.0118	0.0112	0.0115	0.0115	TRUE	0.162
CNB00420	4943	2524	5109	4623	3555	2925	4282	3913	3994	3583	3651	3483	3817.49	4063	3572	0.879	-0.186	0.038379173319177	0.066503832878302	0.001	0.0086	0.0056	0.0056	TRUE	0.0273
CNB00430	2329	773	2813	4835	2249	2177	2018	1198	2199	3747	2309	2592	2343.93	1805	2883	1.596	0.675	0.0406490889660945	0.0699141791090563	0.0778	0.009	0.0279	0.0778	TRUE	1.0323
CNB00450	1206	513	1446	1516	848	996	1045	795	1130	1175	871	1186	1033.67	990	1077	1.085	0.118	0.44722474496956	0.534862073197085	0.0298	0.0105	0.0163	0.0163	TRUE	0.3383
CNB00480	18446	11274	21530	23950	19388	15537	15981	17477	16831	18561	19909	18499	17876.29	16763	18990	1.133	0.18	0.0388983221425152	0.0672101353390486	0.0018	0.008	0.0054	0.0054	TRUE	0.0219
CNB00490	12455	7917	14015	11077	9210	7354	10791	12273	10956	8584	9458	8756	10136.26	11340	8933	0.788	-0.344	0.000287089076585287	0.000830565866262453	0.0038	0.0081	0.0064	0.0064	TRUE	0.0629
CNB00500	10492	6318	12191	12627	9619	7603	9090	9794	9530	9786	9878	9053	9521.65	9471	9572	1.011	0.016	0.859787424602757	0.893488719076055	0.0014	0.0082	0.0055	0.0055	TRUE	0.0274
CNB00510	566	283	614	4112	3361	2479	490	439	480	3187	3451	2952	1833.12	470	3197	6.785	2.762	1.2205445388995e-138	2.24715811217385e-136	0.0041	0.0094	0.0075	0.0075	TRUE	0.0587
CNB00520	919	552	981	1816	1393	1030	796	856	767	1407	1430	1226	1080.49	806	1354	1.685	0.753	2.63311412463489e-11	1.87256227661803e-10	0.0041	0.0104	0.0082	0.0082	TRUE	0.0808
CNB00530	2273	1341	2152	2515	1966	1666	1969	2079	1682	1949	2019	1984	1946.98	1910	1984	1.04	0.057	0.601006933460688	0.676311367568326	0.0056	0.0093	0.0079	0.0079	TRUE	0.1338
CNB00540	1522	799	1509	2504	1715	1521	1319	1239	1180	1941	1761	1811	1541.58	1246	1838	1.476	0.562	4.27341458765535e-08	2.23729793736016e-07	0.0023	0.0096	0.0069	0.0069	TRUE	0.033
CNB00550	60098	32129	65716	58695	36186	40352	52067	49807	51372	45487	37159	48046	47322.81	51082	43564	0.853	-0.23	0.0334181827945213	0.0590812791576654	0.0088	0.0079	0.0084	0.0084	TRUE	0.2025
CNB00560	79596	48118	84124	79116	58946	56869	68959	74593	65762	61312	60530	67712	66478.21	69771	63185	0.906	-0.143	0.126743484506943	0.188480102156611	0.004	0.0079	0.0063	0.0063	TRUE	0.0481
CNB00570	87888	41046	94294	80341	51525	49823	76143	63630	73713	62262	52910	59323	64663.28	71162	58165	0.817	-0.291	0.00554296261014073	0.0121410298017226	0.0077	0.0079	0.0079	0.0079	TRUE	0.1049
CNB00580	2814	1765	3245	3580	3046	2213	2438	2736	2537	2774	3128	2635	2708	2570	2846	1.108	0.148	0.157026530350195	0.226402402253882	0.0052	0.0089	0.0075	0.0075	TRUE	0.0909
CNB00590	1242	649	1360	2561	1424	1706	1076	1006	1063	1985	1462	2031	1437.25	1048	1826	1.741	0.8	1.73663655906814e-09	1.05503456585734e-08	0.0163	0.0098	0.0119	0.0119	TRUE	0.3661
CNB00600	6128	2572	6151	7329	4711	4268	5309	3987	4808	5680	4838	5082	4950.63	4701	5200	1.105	0.145	0.228300826320321	0.307493980258299	0.0132	0.0084	0.0102	0.0102	TRUE	0.2122
CNB00610	4138	2238	4655	6453	4964	3980	3585	3469	3639	5001	5097	4739	4255.08	3564	4946	1.387	0.472	7.67871560441495e-08	3.924019045957e-07	6e-04	0.0085	0.0053	0.0053	TRUE	0.0162
CNB00620	4866	3400	5741	6392	5617	4231	4216	5271	4488	4954	5768	5038	4955.61	4658	5253	1.128	0.174	0.122351379945172	0.183016237029249	0.0102	0.0084	0.009	0.009	TRUE	0.1592
CNB00630	9395	5886	10681	11401	8466	7805	8139	9125	8350	8835	8694	9293	8739.3	8538	8941	1.047	0.067	0.459281453562739	0.545834225249029	0.0023	0.0082	0.0058	0.0058	TRUE	0.0437
CNB00640	2976	1869	3209	2298	2012	1728	2578	2897	2509	1781	2066	2057	2314.77	2661	1968	0.74	-0.435	5.53703349270535e-05	0.000182402872711983	0.0058	0.009	0.0079	0.0079	TRUE	0.0853
CNB00650	3220	1760	3540	3615	2765	2565	2790	2728	2767	2802	2839	3054	2830.05	2762	2898	1.049	0.069	0.448749033130624	0.536103504132963	8e-04	0.0088	0.0056	0.0056	TRUE	0.0266
CNB00660	2153	1065	2577	2822	2207	1925	1865	1651	2015	2187	2266	2292	2046.02	1844	2248	1.217	0.284	0.00712579466788405	0.0150845630976479	0.0045	0.0092	0.0075	0.0075	TRUE	0.0968
CNB00680	1214	539	1142	1533	753	1031	1052	836	893	1188	773	1228	994.82	927	1063	1.146	0.196	0.232328340199595	0.312157356343587	0.0372	0.0106	0.0184	0.0184	TRUE	0.6783
CNB00690	4007	2123	3797	4811	4200	3030	3472	3291	2968	3728	4313	3608	3563.31	3244	3883	1.197	0.26	0.016713016751808	0.0318773741096355	0.0074	0.0086	0.0082	0.0082	TRUE	0.1139
CNB00700	7581	5078	8910	8488	6523	5395	6568	7872	6965	6578	6698	6424	6850.83	7135	6567	0.921	-0.119	0.223457219759246	0.30287821115834	0.0044	0.0083	0.0067	0.0067	TRUE	0.0986
CNB00710	604	248	660	682	415	435	523	384	516	529	426	518	482.72	474	491	1.029	0.042	0.786736888230666	0.835254219957208	0.0183	0.0135	0.0149	0.0149	TRUE	0.2914
CNB00720	14657	9406	17336	14175	11744	8369	12698	14581	13552	10985	12060	9965	12306.86	13610	11003	0.809	-0.306	0.00301936602808753	0.00700958249883158	0.0068	0.0081	0.0076	0.0076	TRUE	0.0861
CNB00730	1267	886	1491	1494	1034	1139	1098	1373	1166	1158	1062	1356	1202.08	1212	1192	0.985	-0.022	0.86304987479304	0.895755491720681	0.0135	0.0101	0.0112	0.0112	TRUE	0.171
CNB00740	4165	2225	4035	4201	3488	2614	3608	3449	3154	3256	3582	3112	3360.28	3404	3317	0.975	-0.037	0.715079911482124	0.774689384325518	0.0046	0.0087	0.0071	0.0071	TRUE	0.0592
CNB00750	1198	697	1398	1654	1267	1110	1038	1080	1093	1282	1301	1322	1185.96	1070	1302	1.216	0.282	0.0044824581711184	0.0100201459555389	0	0.0102	0.0062	0.0062	TRUE	0.0088
CNB00755	70	20	85	74	24	33	61	31	66	57	25	39	46.56	53	40	0.76	-0.395	0.299922518738937	0.385025460817679	0.1335	0.0661	0.0828	0.0828	TRUE	0.3442
CNB00770	1486	865	1789	1896	1577	1137	1287	1341	1399	1469	1619	1354	1411.56	1342	1481	1.103	0.142	0.190685669853576	0.265908819648538	0.0038	0.0098	0.0078	0.0078	TRUE	0.0797
CNB00780	1983	1266	2142	1719	1482	1217	1718	1963	1674	1332	1522	1449	1609.68	1785	1434	0.804	-0.314	0.00414149919602563	0.00931134893868993	0.0051	0.0096	0.008	0.008	TRUE	0.0883
CNB00790	1315	841	1412	1365	1029	902	1139	1304	1104	1058	1057	1074	1122.55	1182	1063	0.901	-0.15	0.168408583637359	0.240200579373449	0.0028	0.0103	0.0077	0.0077	TRUE	0.0918
CNB00800	22624	13368	24345	17981	16230	11927	19601	20723	19031	13935	16666	14201	17359.51	19785	14934	0.755	-0.406	5.06225422596771e-05	0.00016801512774018	0.0059	0.008	0.0072	0.0072	TRUE	0.1259
CNB00810	630	309	685	651	518	432	546	479	535	505	532	514	518.52	520	517	0.99	-0.014	0.910865892059826	0.931957260353894	0	0.0131	0.009	0.009	TRUE	0.0497
CNB00820	10137	5499	11179	11621	9392	7386	8782	8525	8739	9006	9644	8794	8915.09	8682	9148	1.054	0.075	0.381462688868218	0.469950688070362	0.0011	0.0082	0.0052	0.0052	TRUE	0.0275
CNB00830	1467	729	1466	1687	1133	1055	1271	1130	1146	1307	1163	1256	1212.34	1182	1242	1.05	0.071	0.512823993745322	0.595688298377847	0.0031	0.0101	0.0076	0.0076	TRUE	0.0524
CNB00850	2120	1202	2564	2795	1956	1691	1837	1863	2004	2166	2009	2013	1982.07	1901	2063	1.085	0.117	0.227328869258164	0.3064339527035	0.0017	0.0092	0.0063	0.0063	TRUE	0.0279
CNB00860	5820	3203	6940	6469	5036	3951	5042	4965	5425	5013	5171	4704	5053.62	5144	4963	0.965	-0.052	0.570514689609632	0.649385430659907	0.002	0.0084	0.0059	0.0059	TRUE	0.028
CNB00870	6740	3512	7149	6152	3479	3454	5839	5444	5589	4768	3573	4113	4887.48	5624	4151	0.738	-0.438	0.000134170697143664	0.000411324412890013	0.0107	0.0084	0.0093	0.0093	TRUE	0.2073
CNB00880	475	190	582	1047	815	639	412	295	455	811	837	761	595.03	387	803	2.058	1.041	8.2660679217716e-12	6.14209620913701e-11	0.0213	0.0124	0.0148	0.0148	TRUE	0.4469
CNB00890	2770	1278	3049	4119	2858	2698	2400	1981	2384	3192	2935	3212	2683.97	2255	3113	1.379	0.463	1.71510676463121e-05	6.13476936641966e-05	0.0062	0.0089	0.008	0.008	TRUE	0.132
CNB00900	3983	2065	4384	6575	5213	4148	3451	3201	3427	5095	5353	4939	4244.41	3360	5129	1.526	0.61	1.50895305711352e-11	1.09663825247241e-10	0.0013	0.0085	0.0056	0.0056	TRUE	0.0201
CNB00910	4471	2067	4665	3339	1841	2035	3874	3204	3647	2588	1890	2423	2937.61	3575	2300	0.643	-0.636	8.15043122910246e-07	3.60621216198205e-06	0.0165	0.0088	0.0116	0.0116	TRUE	0.2945
CNB00920	3927	2327	3823	3484	2718	2433	3402	3607	2989	2700	2791	2897	3064.34	3333	2796	0.839	-0.252	0.0141826055278064	0.0276721546771566	0.0046	0.0088	0.0073	0.0073	TRUE	0.1001
CNB00930	3527	2039	4085	3749	2053	2439	3056	3161	3193	2905	2108	2904	2887.91	3137	2639	0.842	-0.249	0.0501528703484237	0.083668065610207	0.0149	0.0088	0.0113	0.0113	TRUE	0.3754
CNB00935	533	260	612	565	392	309	462	403	478	438	403	368	425.26	448	403	0.898	-0.155	0.261874800387515	0.345174198609834	0.005	0.0142	0.0114	0.0114	TRUE	0.079
CNB00940	2398	1612	2821	1875	1735	1418	2078	2499	2205	1453	1782	1688	1950.8	2261	1641	0.726	-0.461	7.9577690309707e-05	0.000253699341689629	0.0091	0.0093	0.0093	0.0093	TRUE	0.1236
CNB00950	4532	2229	4830	4499	3352	3133	3926	3455	3776	3487	3442	3730	3636.1	3719	3553	0.955	-0.067	0.482415310202143	0.567325882899185	0.0026	0.0086	0.0063	0.0063	TRUE	0.0457
CNB00970	752	346	844	626	410	411	652	536	660	485	421	489	540.53	616	465	0.753	-0.41	0.00241157921800397	0.00572696060800082	0.0076	0.0129	0.0113	0.0113	TRUE	0.1374
CNB00980	2420	1281	2498	2367	1626	1350	2097	1986	1953	1834	1670	1607	1857.77	2012	1704	0.847	-0.239	0.0177407371571524	0.0335862913103702	0.0023	0.0093	0.0068	0.0068	TRUE	0.0552
CNB00990	25057	15159	29887	26710	19104	16436	21708	23500	23364	20699	19618	19570	21409.73	22857	19962	0.873	-0.195	0.0222857814179977	0.0412828840800695	0.0014	0.008	0.0052	0.0052	TRUE	0.0237
CNB01000	2128	1009	2244	3179	2530	2103	1844	1564	1754	2464	2598	2504	2121.27	1721	2522	1.463	0.549	6.05229554272854e-08	3.13640460181429e-07	0.0031	0.0092	0.0069	0.0069	TRUE	0.0727
CNB01010	6549	4533	7996	7443	7219	5579	5674	7027	6251	5768	7413	6643	6462.58	6317	6608	1.046	0.065	0.58381154791277	0.661906079296243	0.0114	0.0083	0.0101	0.0101	TRUE	0.1517
CNB01020	883	559	986	729	553	461	765	867	771	565	568	549	680.68	801	561	0.702	-0.51	1.11095280899818e-05	4.08396850695503e-05	0.0011	0.0119	0.0082	0.0082	TRUE	0.0569
CNB01030	1768	915	1901	2187	1456	1328	1532	1418	1486	1695	1495	1581	1534.57	1479	1590	1.075	0.105	0.305017347916331	0.390657967534191	0.0021	0.0096	0.0068	0.0068	TRUE	0.0408
CNB01040	4748	2441	5397	5149	3752	3186	4113	3784	4219	3990	3853	3793	3958.86	4039	3879	0.96	-0.059	0.51923709514193	0.602082481910551	0.0015	0.0086	0.0058	0.0058	TRUE	0.0362
CNB01050	25743	11079	29688	34446	18949	16833	22303	17175	23208	26695	19458	20043	21480.17	20895	22065	1.056	0.078	0.579119227404208	0.657260657403269	0.024	0.008	0.0144	0.0144	TRUE	0.4126
CNB01060	2066	1012	2260	3617	2565	2240	1790	1569	1767	2803	2634	2667	2204.92	1709	2701	1.579	0.659	2.91680740052781e-11	2.05884978175701e-10	0.0024	0.0091	0.0066	0.0066	TRUE	0.0587
CNB01070	2403	1258	2663	2208	1995	1411	2082	1950	2082	1711	2049	1680	1925.6	2038	1813	0.889	-0.169	0.123410595961192	0.184160156998313	0.0063	0.0093	0.0082	0.0082	TRUE	0.1553
CNB01080	1968	1325	2162	3135	2888	2180	1705	2054	1690	2430	2966	2596	2239.99	1816	2664	1.469	0.554	2.98149668436283e-06	1.19838447689247e-05	0.011	0.0091	0.0097	0.0097	TRUE	0.1536
CNB01090	21730	13347	26573	27124	17378	17361	18826	20691	20773	21020	17845	20671	19971.03	20097	19845	0.988	-0.018	0.855465413271235	0.890253534175184	0.0043	0.008	0.007	0.007	TRUE	0.0951
CNB01100	855	649	1055	1271	1280	875	741	1006	825	985	1314	1042	985.46	857	1114	1.303	0.382	0.00924402948438832	0.0190218650799521	0.0235	0.0106	0.0144	0.0144	TRUE	0.2978
CNB01110	1069	693	1380	1151	1055	924	926	1074	1079	892	1083	1100	1025.79	1026	1025	0.998	-0.003	0.983888830592323	0.988201077317061	0.0096	0.0105	0.0102	0.0102	TRUE	0.1587
CNB01120	2515	1718	2952	2466	1882	1775	2179	2663	2308	1911	1933	2113	2184.49	2383	1986	0.834	-0.262	0.0164537381564887	0.0314824989899558	0.0064	0.0091	0.0081	0.0081	TRUE	0.1246
CNB01130	2302	1329	2633	2595	1939	1688	1994	2060	2058	2011	1991	2010	2020.82	2037	2004	0.984	-0.024	0.793438140628669	0.839430295049274	0	0.0092	0.0054	0.0054	TRUE	0.0042
CNB01140	20692	14004	24471	23525	18058	15927	17927	21709	19130	18231	18543	18964	19083.99	19589	18579	0.949	-0.076	0.435271613636557	0.52254668632188	0.005	0.008	0.0068	0.0068	TRUE	0.1093
CNB01150	15650	9464	18644	18398	11324	10874	13559	14671	14575	14258	11628	12947	13606.32	14268	12944	0.907	-0.14	0.165692430280832	0.237143042086235	0.006	0.0081	0.0073	0.0073	TRUE	0.0968
CNB01160	1089	738	1117	1213	1054	782	943	1144	873	940	1082	931	985.7	987	984	1.001	0.001	0.99366318491265	0.995014290618076	0.0121	0.0106	0.0111	0.0111	TRUE	0.2213
CNB01170	8132	4688	9411	9236	7366	5962	7045	7267	7357	7158	7564	7099	7248.31	7223	7274	1.007	0.01	0.905860052975958	0.928555587863385	7e-04	0.0082	0.0051	0.0051	TRUE	0.0149
CNB01190	271	117	252	486	298	265	235	181	197	377	306	316	268.55	204	333	1.623	0.699	2.76404637727071e-05	9.56163851176944e-05	0.0113	0.018	0.016	0.016	TRUE	0.1878
CNB01200	2739	1890	3284	2785	1906	1886	2373	2930	2567	2158	1957	2246	2371.86	2623	2120	0.809	-0.306	0.00615818976085302	0.0132909416264845	0.0076	0.009	0.0085	0.0085	TRUE	0.1237
CNB01210	2309	1105	2445	2669	2126	1687	2000	1713	1911	2068	2183	2009	1980.82	1875	2087	1.112	0.153	0.136589561885892	0.201181248039932	0.0032	0.0092	0.007	0.007	TRUE	0.066
CNB01220	3871	2650	4514	4380	3796	3388	3354	4108	3529	3394	3898	4034	3719.48	3664	3775	1.031	0.044	0.695503253047748	0.75847273629147	0.0094	0.0086	0.0089	0.0089	TRUE	0.1348
CNB01230	49510	31966	55644	55045	44710	35116	42894	49554	43499	42658	45912	41812	44387.94	45316	43461	0.959	-0.06	0.527928878868848	0.610102845906436	0.0042	0.0079	0.0065	0.0065	TRUE	0.0818
CNB01240	3722	2200	4456	4531	3478	2913	3225	3410	3483	3511	3571	3468	3444.96	3373	3517	1.043	0.061	0.494369228459864	0.579123231925058	7e-04	0.0087	0.0054	0.0054	TRUE	0.0183
CNB01250	3327	1776	3321	3186	2417	2282	2882	2753	2596	2469	2482	2717	2649.97	2744	2556	0.931	-0.103	0.29025624758382	0.375086451352225	0.0023	0.0089	0.0064	0.0064	TRUE	0.0364
CNB01260	6757	3102	7259	9745	8168	5930	5854	4809	5675	7552	8388	7061	6556.27	5446	7667	1.407	0.493	7.3876563634813e-06	2.79005050582074e-05	0.0089	0.0083	0.0085	0.0085	TRUE	0.1259
CNB01270	885	462	1025	1462	1188	800	767	716	801	1133	1220	953	931.61	761	1102	1.446	0.532	1.86300626582821e-05	6.58911714509571e-05	0.0084	0.0108	0.01	0.01	TRUE	0.164
CNB01280	7227	5115	8505	8543	7569	6358	6261	7929	6649	6621	7772	7570	7133.74	6946	7321	1.054	0.076	0.504032423655691	0.587742242081266	0.0096	0.0083	0.0093	0.0093	TRUE	0.1855
CNB01290	69009	39733	67200	60795	44144	39715	59787	61594	52532	47114	45331	47287	52274.29	57971	46577	0.803	-0.316	0.000717036024416336	0.00191943245954422	0.0037	0.0079	0.0063	0.0063	TRUE	0.0825
CNB01300	2965	1977	3380	3373	2865	2329	2569	3065	2642	2614	2942	2773	2767.47	2759	2776	1.007	0.011	0.920191974597012	0.939231629091972	0.0058	0.0089	0.0077	0.0077	TRUE	0.1117
CNB01310	34115	21062	43633	33241	21581	21272	29556	32650	34109	25761	22161	25328	28260.91	32105	24417	0.761	-0.395	8.11669256486078e-05	0.000258393075503829	0.0058	0.008	0.0072	0.0072	TRUE	0.0799
CNB01320	52	23	43	45	40	45	45	36	34	35	41	54	40.64	38	43	1.12	0.164	0.631176860471604	0.703289061625427	1e-04	0.0746	0.059	0.059	TRUE	0.3133
CNB01330	2129	1139	2193	3204	2009	1896	1844	1766	1714	2483	2063	2258	2021.34	1775	2268	1.278	0.354	0.000786979794908277	0.00208894756934404	0.0042	0.0092	0.0075	0.0075	TRUE	0.0849
CNB01340	1181	550	1454	1197	736	744	1023	853	1137	928	756	886	930.28	1004	857	0.851	-0.233	0.0847222517212816	0.133509054780945	0.014	0.0108	0.0121	0.0121	TRUE	0.1974
CNB01350	633	352	652	1167	835	722	548	546	510	904	857	860	704.21	535	874	1.637	0.711	2.91288593254299e-10	1.88725395512169e-09	0	0.0117	0.0076	0.0076	TRUE	0.0208
CNB01360	1084	576	1242	2207	1610	1423	939	893	971	1710	1653	1694	1310.15	934	1686	1.802	0.849	1.41361514191124e-17	1.5538045042434e-16	0	0.0099	0.0063	0.0063	TRUE	0.0165
CNB01365	142	44	145	270	236	139	123	68	113	209	242	166	153.61	101	206	1.995	0.996	1.71954508444452e-05	6.14732730296564e-05	0.05	0.0255	0.0313	0.0313	TRUE	0.3371
CNB01370	1445	528	1504	2029	1108	1156	1252	819	1176	1572	1138	1376	1222.12	1082	1362	1.256	0.329	0.0410665054340269	0.0704604706230211	0.0344	0.0101	0.0178	0.0178	TRUE	0.4068
CNB01380	2674	1629	3307	2137	1509	1367	2317	2525	2585	1656	1550	1628	2043.41	2476	1611	0.651	-0.619	2.35384274712038e-10	1.53858675817691e-09	0.0019	0.0092	0.0064	0.0064	TRUE	0.039
CNB01390	6333	3685	7020	6876	5430	4271	5487	5713	5488	5329	5576	5085	5446.16	5563	5330	0.959	-0.061	0.486568065725456	0.571398500997222	0.0011	0.0084	0.0054	0.0054	TRUE	0.0198
CNB01400	2883	1635	2818	3478	3159	2490	2498	2535	2203	2695	3244	2965	2689.88	2412	2968	1.231	0.3	0.00586955821919263	0.0127635931354359	0.0065	0.0089	0.0082	0.0082	TRUE	0.0807
CNB01410	4650	2653	4589	3758	2929	2897	4029	4113	3587	2912	3008	3449	3516.35	3910	3123	0.799	-0.324	0.00228226110772914	0.00544522196617306	0.0064	0.0086	0.0078	0.0078	TRUE	0.1007
CNB01420	16980	9438	19640	19144	13961	12040	14711	14631	15353	14836	14336	14336	14700.47	14898	14503	0.973	-0.039	0.6350091367477	0.707161939896466	4e-04	0.0081	0.0048	0.0048	TRUE	0.0088
CNB01440	6948	3813	7157	12225	9998	7792	6019	5911	5595	9474	10267	9278	7757.29	5842	9673	1.656	0.728	6.07390359327403e-16	5.98184740211296e-15	0.002	0.0082	0.0057	0.0057	TRUE	0.0352
CNB01450	15774	7139	19260	26876	16632	13790	13666	11067	15056	20828	17079	16419	15685.92	13263	18109	1.365	0.449	0.000538364394995833	0.00147632569715862	0.0202	0.008	0.0121	0.0121	TRUE	0.2554
CNB01460	4347	2166	4159	4148	2891	2614	3766	3358	3251	3215	2969	3112	3278.46	3458	3099	0.896	-0.159	0.108432960796242	0.165065150242878	0.0034	0.0087	0.0067	0.0067	TRUE	0.0746
CNB01470	2972	1884	3449	3738	2833	2543	2575	2921	2696	2897	2909	3028	2837.58	2731	2945	1.079	0.11	0.24602557842519	0.327375533788829	0.0018	0.0088	0.0061	0.0061	TRUE	0.0436
CNB01480	9993	6379	12010	14374	10403	9637	8658	9889	9389	11139	10683	11474	10205.24	9312	11099	1.192	0.254	0.00566800807124541	0.0123699563701727	0.0027	0.0081	0.006	0.006	TRUE	0.0462
CNB01500	1726	979	1705	1638	1413	1199	1495	1518	1333	1269	1451	1428	1415.64	1449	1383	0.955	-0.067	0.540858198573962	0.622038545921953	0.0045	0.0098	0.0079	0.0079	TRUE	0.0634
CNB01510	403	150	435	299	153	150	349	233	340	232	157	179	248.19	307	189	0.614	-0.704	0.000432083617438618	0.00120633960252029	0.0395	0.0188	0.0245	0.0245	TRUE	0.4595
CNB01520	5449	2752	5122	4710	3780	3624	4721	4266	4004	3650	3882	4315	4139.62	4330	3949	0.912	-0.134	0.209255024432473	0.287613403556803	0.0068	0.0085	0.0079	0.0079	TRUE	0.0797
CNB01530	1232	698	1099	1071	812	769	1067	1082	859	830	834	916	931.33	1003	860	0.858	-0.22	0.0776353037447685	0.123693940677963	0.0088	0.0108	0.0101	0.0101	TRUE	0.194
CNB01540	5469	3592	6827	5676	4557	3819	4738	5568	5337	4399	4679	4547	4878.12	5214	4542	0.871	-0.199	0.0407823747940808	0.0700818201024547	0.0035	0.0084	0.0066	0.0066	TRUE	0.0781
CNB01550	2245	1187	2773	3355	2468	2232	1945	1840	2168	2600	2534	2658	2290.79	1984	2597	1.307	0.386	0.000125188683347777	0.000386255662869164	0.0032	0.0091	0.0069	0.0069	TRUE	0.08
CNB01560	2972	1724	3386	5081	4664	3537	2575	2673	2647	3938	4789	4211	3472.12	2632	4313	1.639	0.713	3.79535382538947e-12	2.90816244562791e-11	0.0048	0.0087	0.0073	0.0073	TRUE	0.114
CNB01570	84	48	75	1995	1820	1281	73	74	59	1546	1869	1525	857.67	69	1647	24.294	4.603	1.45819336613426e-178	4.60233601463709e-176	0.0112	0.011	0.0111	0.0111	TRUE	0.1775
CNB01580	1976	1250	2382	2464	2063	1874	1712	1938	1862	1910	2118	2231	1961.84	1837	2086	1.136	0.184	0.0824277312067424	0.13032705210837	0.0043	0.0093	0.0075	0.0075	TRUE	0.0676
CNB01585	2331	1299	2418	2488	1875	1640	2019	2014	1890	1928	1925	1953	1954.94	1974	1935	0.981	-0.028	0.760996230403204	0.814449057825357	0	0.0093	0.0057	0.0057	TRUE	0.0173
CNB01590	1005	473	1112	1303	950	757	871	733	869	1010	976	901	893.31	824	962	1.164	0.22	0.0622388168628757	0.101580615160586	0.0046	0.0109	0.0089	0.0089	TRUE	0.1027
CNB01600	1680	803	1666	1382	1201	938	1455	1245	1302	1071	1233	1117	1237.3	1334	1140	0.853	-0.229	0.042219587032328	0.0720657797708653	0.0048	0.0101	0.0083	0.0083	TRUE	0.0765
CNB01605	2334	1323	2414	2190	2222	1496	2022	2051	1887	1697	2282	1781	1953.38	1987	1920	0.967	-0.049	0.693758639583581	0.757284628320154	0.0134	0.0093	0.0107	0.0107	TRUE	0.3285
CNB01610	3326	1642	3410	2595	1076	1481	2882	2545	2666	2011	1105	1763	2162	2698	1626	0.603	-0.73	1.53323530036816e-05	5.51399000045588e-05	0.0427	0.0091	0.02	0.02	TRUE	0.9491
CNB01620	7931	5573	8699	7746	6317	5407	6871	8639	6800	6003	6487	6438	6873.06	7437	6309	0.849	-0.237	0.0349583935025537	0.061427421032589	0.0105	0.0083	0.0089	0.0089	TRUE	0.2423
CNB01630	2864	1490	2861	1974	1656	1504	2481	2310	2237	1530	1701	1791	2008.11	2343	1674	0.714	-0.486	3.16519761568905e-06	1.2668435867625e-05	0.0038	0.0092	0.0073	0.0073	TRUE	0.0696
CNB01640	3807	2534	4255	5199	4941	3607	3298	3928	3326	4029	5074	4295	3991.73	3517	4466	1.27	0.345	0.0033039936518509	0.0076223007046529	0.0121	0.0086	0.0097	0.0097	TRUE	0.1729
CNB01650	1151	624	1157	708	492	411	997	967	904	549	505	489	735.37	956	514	0.539	-0.892	1.47211303022145e-14	1.32390300736876e-13	0.0019	0.0116	0.0082	0.0082	TRUE	0.0415
CNB01660	12016	7739	12439	2930	1550	1486	10410	11997	9724	2271	1592	1769	6293.81	10710	1877	0.175	-2.511	8.47466365182283e-78	5.85104902961268e-76	0.023	0.0083	0.0127	0.0127	TRUE	0.411
CNB01670	2550	1446	2722	1720	1663	1088	2209	2242	2128	1333	1708	1295	1819.13	2193	1445	0.659	-0.601	7.42713980395178e-07	3.31049647751126e-06	0.0119	0.0094	0.01	0.01	TRUE	0.3025
CNB01680	8901	5827	10930	11196	9947	8081	7711	9033	8544	8677	10214	9622	8966.93	8429	9504	1.128	0.173	0.0923109570935087	0.143691175109388	0.0063	0.0082	0.0075	0.0075	TRUE	0.0712
CNB01690	2814	1579	3347	3420	2718	2255	2438	2448	2616	2650	2791	2685	2604.76	2501	2709	1.083	0.115	0.211305833429509	0.289665990479997	8e-04	0.0089	0.0057	0.0057	TRUE	0.0203
CNB01700	433	214	552	622	542	432	375	332	432	482	557	514	448.56	380	518	1.356	0.439	0.00199567129247077	0.00482396401403949	0.0079	0.0139	0.0122	0.0122	TRUE	0.1684
CNB01710	1822	831	2397	2116	1462	1616	1579	1288	1874	1640	1501	1924	1634.3	1580	1688	1.066	0.092	0.520417473072971	0.60302919781952	0.0245	0.0095	0.0142	0.0142	TRUE	0.2012
CNB01720	2277	1336	2736	2168	2074	1477	1973	2071	2139	1680	2130	1759	1958.52	2061	1856	0.9	-0.151	0.186934051762235	0.261557714815303	0.0084	0.0093	0.009	0.009	TRUE	0.2011
CNB01730	32181	22266	38802	35879	32043	24943	27880	34517	30333	27805	32904	29699	30523.06	30910	30136	0.975	-0.036	0.73728457146622	0.793685583835976	0.0078	0.008	0.0085	0.0085	TRUE	0.1273
CNB01740	4590	2312	5495	7306	4764	4363	3977	3584	4296	5662	4892	5195	4600.86	3952	5250	1.328	0.409	0.000101976743204571	0.000320332632208482	0.0065	0.0085	0.0077	0.0077	TRUE	0.0792
CNB01750	1766	907	1857	1278	902	789	1530	1406	1452	990	926	939	1207.3	1463	952	0.651	-0.62	1.32061933704791e-09	8.10468978329031e-09	8e-04	0.0101	0.0066	0.0066	TRUE	0.0196
CNB01760	6186	2951	7045	4903	3282	2915	5359	4575	5507	3800	3370	3471	4346.99	5147	3547	0.689	-0.538	3.57926342804659e-07	1.68012450432669e-06	0.0064	0.0085	0.0078	0.0078	TRUE	0.1136
CNB01770	2440	1624	2729	2854	2313	2058	2114	2518	2133	2212	2375	2450	2300.36	2255	2346	1.041	0.059	0.584605703377356	0.662693107916045	0.0051	0.0091	0.0078	0.0078	TRUE	0.1221
CNB01775	1196	478	1229	778	546	522	1036	741	961	603	561	622	753.84	913	595	0.65	-0.622	7.51853704851411e-06	2.83624721443094e-05	0.0147	0.0115	0.0125	0.0125	TRUE	0.3036
CNB01780	2952	1234	3183	4228	2864	2627	2557	1913	2488	3277	2941	3128	2717.36	2319	3115	1.341	0.423	0.000509371398532747	0.00140378945092518	0.0125	0.0089	0.0103	0.0103	TRUE	0.2769
CNB01790	9038	5430	9180	8525	8433	6230	7830	8418	7176	6607	8660	7418	7684.71	7808	7562	0.969	-0.046	0.692317068095748	0.756632260736982	0.01	0.0082	0.0097	0.0097	TRUE	0.1974
CNB01800	43988	25309	43505	35062	22657	22915	38109	39234	34009	27172	23266	27284	31512.52	37117	25907	0.698	-0.519	4.09492261831972e-07	1.9006405542173e-06	0.0066	0.008	0.0075	0.0075	TRUE	0.0973
CNB01810	1210	648	1102	1100	788	689	1048	1005	861	852	809	820	899.39	971	827	0.853	-0.229	0.0504159685395216	0.084064664020113	0.0049	0.0109	0.0088	0.0088	TRUE	0.1226
CNB01820	9073	4786	9467	9580	7515	5764	7860	7419	7401	7424	7717	6863	7447.44	7560	7335	0.97	-0.044	0.630168206628221	0.702566000594087	0.002	0.0082	0.0058	0.0058	TRUE	0.0384
CNB01830	2228	1130	2036	1616	1164	1165	1930	1752	1592	1252	1195	1387	1518.06	1758	1278	0.727	-0.46	5.62278235266918e-05	0.000184676914933059	0.0066	0.0097	0.0087	0.0087	TRUE	0.0915
CNB01840	1542	717	1383	1668	1030	1012	1336	1111	1081	1293	1058	1205	1180.64	1176	1185	1.007	0.011	0.93303646302488	0.948928291687725	0.0112	0.0102	0.0105	0.0105	TRUE	0.1726
CNB01850	884	505	1008	1141	878	721	766	783	788	884	902	858	830.17	779	881	1.132	0.179	0.0915846673266306	0.142729303400212	0	0.0111	0.0069	0.0069	TRUE	0.0059
CNB01855	8047	4339	6912	2855	1444	1712	6972	6726	5403	2213	1483	2038	4139.18	6367	1911	0.3	-1.735	2.00830877762242e-32	4.23919445161827e-31	0.0281	0.0085	0.0151	0.0151	TRUE	0.465
CNB01870	12147	8065	14579	9535	7476	6009	10524	12502	11397	7389	7677	7155	9440.67	11474	7407	0.646	-0.631	6.5579032709072e-11	4.49491032880796e-10	0.0042	0.0082	0.0066	0.0066	TRUE	0.0746
CNB01880	17015	10759	20347	20968	13616	13437	14741	16679	15906	16250	13982	15999	15592.71	15775	15410	0.977	-0.034	0.733549383709631	0.790692033700997	0.0042	0.008	0.0069	0.0069	TRUE	0.0804
CNB01890	2518	1665	3193	3057	2022	2158	2181	2581	2496	2369	2076	2569	2378.93	2419	2338	0.967	-0.049	0.671473746524075	0.739781913557442	0.0091	0.009	0.0091	0.0091	TRUE	0.1157
CNB01900	1161	676	1131	747	762	499	1006	1048	884	579	782	594	815.58	979	652	0.666	-0.586	3.04166553245548e-05	0.000104619403991255	0.017	0.0112	0.0129	0.0129	TRUE	0.362
CNB01910	2503	1459	2459	2731	2084	1833	2169	2262	1922	2116	2140	2182	2131.91	2118	2146	1.015	0.021	0.835666423081815	0.874316819603199	0.0032	0.0091	0.0069	0.0069	TRUE	0.08
CNB01920	6764	3458	7311	11490	8730	7328	5860	5361	5715	8904	8965	8725	7255.03	5645	8865	1.57	0.651	4.22506476430559e-14	3.68955589694564e-13	9e-04	0.0082	0.0052	0.0052	TRUE	0.0233
CNB01930	165	66	196	367	257	251	143	102	153	284	264	299	207.61	133	282	2.094	1.066	6.15669913516439e-09	3.50271260668409e-08	0.0109	0.0209	0.0187	0.0187	TRUE	0.3267
CNB01940	354	205	442	460	309	239	307	318	346	356	317	285	321.4	324	319	0.99	-0.015	0.922243695998247	0.940839036028379	0.0056	0.0163	0.013	0.013	TRUE	0.1221
CNB01950	4239	2601	4822	2758	2515	2287	3673	4032	3770	2137	2583	2723	3152.86	3825	2481	0.648	-0.625	2.47431605616183e-08	1.32791634171989e-07	0.0083	0.0087	0.0087	0.0087	TRUE	0.1803
CNB01960	1008	488	993	921	798	597	873	757	776	714	819	711	775.01	802	748	0.931	-0.103	0.395049664989778	0.482830385312972	0.005	0.0114	0.0092	0.0092	TRUE	0.0823
CNB01970	6067	3703	6614	6227	4752	4013	5256	5740	5170	4826	4880	4778	5108.44	5389	4828	0.896	-0.158	0.0771244979308292	0.122998357142814	0.0014	0.0084	0.0055	0.0055	TRUE	0.039
CNB01980	1536	990	1758	2374	1909	1440	1331	1535	1374	1840	1960	1715	1625.73	1413	1838	1.303	0.382	0.000360011000630231	0.00102059577082001	0.0042	0.0095	0.0076	0.0076	TRUE	0.0649
CNB01990	12435	7917	15128	14966	11062	10563	10773	12273	11826	11598	11359	12577	11734.47	11624	11845	1.019	0.027	0.771996137558236	0.823694526679973	0.003	0.0081	0.0063	0.0063	TRUE	0.0502
CNB02000	1240	679	1113	1460	1270	1057	1074	1053	870	1131	1304	1259	1115.18	999	1231	1.234	0.303	0.012599338418389	0.0249726121522375	0.0085	0.0103	0.0097	0.0097	TRUE	0.1581
CNB02005	510	207	575	338	234	204	442	321	449	262	240	243	326.23	404	248	0.611	-0.71	1.30132763581571e-05	4.7313217609361e-05	0.0149	0.0162	0.0158	0.0158	TRUE	0.3358
CNB02020	13352	8870	14149	5496	3585	2992	11568	13750	11061	4259	3681	3562	7980.3	12126	3834	0.316	-1.66	9.39442966160316e-48	3.2096020513972e-46	0.0114	0.0082	0.0093	0.0093	TRUE	0.167
CNB02030	22480	13490	25175	26392	20862	17277	19476	20912	19680	20453	21423	20571	20419.19	20023	20816	1.04	0.056	0.502238039311023	0.586371978959567	0.001	0.008	0.005	0.005	TRUE	0.0184
CNB02040	2009	889	2341	3978	2788	2469	1741	1378	1830	3083	2863	2940	2305.7	1650	2962	1.792	0.841	1.19876347238878e-12	9.59589890699621e-12	0.0105	0.009	0.0096	0.0096	TRUE	0.24
CNB02050	4521	2690	4924	4472	3977	3223	3917	4170	3849	3466	4084	3838	3887.2	3979	3796	0.954	-0.068	0.494614600079083	0.579308282262619	0.0037	0.0086	0.0068	0.0068	TRUE	0.0713
CNB02060	3095	1444	3369	2533	1621	1517	2681	2238	2634	1963	1665	1806	2164.56	2518	1811	0.719	-0.476	2.25189227162927e-05	7.88876425811775e-05	0.0073	0.0091	0.0086	0.0086	TRUE	0.111
CNB02070	4634	3027	5975	6624	5611	4768	4015	4692	4671	5133	5762	5677	4991.73	4459	5524	1.239	0.309	0.00255315582208481	0.00603076150704851	0.0053	0.0084	0.0074	0.0074	TRUE	0.0933
CNB02080	2178	1171	2347	3920	2997	2269	1887	1815	1835	3038	3078	2702	2392.34	1846	2939	1.593	0.671	6.81043502336731e-12	5.10051563105972e-11	0.0024	0.009	0.0064	0.0064	TRUE	0.0599
CNB02090	804	486	846	734	721	556	697	753	661	569	740	662	680.42	704	657	0.934	-0.098	0.456964113786504	0.543665077396688	0.0095	0.0119	0.0111	0.0111	TRUE	0.1702
CNB02100	1830	751	2393	4503	3714	2818	1585	1164	1871	3490	3814	3355	2546.53	1540	3553	2.301	1.202	2.03234396923898e-16	2.06918215485653e-15	0.0281	0.0089	0.0149	0.0149	TRUE	0.5318
CNB02110	2062	1200	2166	3496	3111	2351	1786	1860	1693	2709	3195	2799	2340.52	1780	2901	1.631	0.706	1.37540902227717e-11	1.00509492829692e-10	0.0044	0.009	0.0074	0.0074	TRUE	0.0952
CNB02120	1094	520	1007	1489	1487	1050	948	806	787	1154	1527	1250	1078.7	847	1310	1.545	0.628	2.80838904174373e-06	1.13638599320375e-05	0.0148	0.0104	0.0119	0.0119	TRUE	0.2519
CNB02130	1925	1076	1902	3181	2856	1966	1668	1668	1487	2465	2933	2341	2093.57	1608	2580	1.606	0.683	3.11302740273012e-09	1.84060175069538e-08	0.0087	0.0092	0.0091	0.0091	TRUE	0.1734
CNB02135	862	404	877	1603	1264	973	747	626	686	1242	1298	1159	959.57	686	1233	1.792	0.842	2.65323544956807e-13	2.214816695181e-12	0.0038	0.0107	0.0084	0.0084	TRUE	0.0698
CNB02140	1245	628	1283	1257	919	712	1079	974	1003	974	944	848	970.12	1019	922	0.905	-0.144	0.198700900851344	0.275348018156535	0.0029	0.0107	0.0079	0.0079	TRUE	0.0575
CNB02150	938	496	933	1334	995	832	813	769	729	1034	1022	991	892.85	770	1016	1.319	0.399	0.000218230207934788	0.000646593570939551	0	0.0109	0.0072	0.0072	TRUE	0.0294
CNB02160	252	110	284	459	281	333	218	171	222	356	289	396	275.27	204	347	1.689	0.756	1.40819337525013e-05	5.10585650500977e-05	0.0183	0.0177	0.0179	0.0179	TRUE	0.2367
CNB02170	983	394	967	699	525	454	852	611	756	542	539	541	639.95	740	541	0.728	-0.458	0.000903745951288249	0.00236479595939144	0.012	0.0121	0.0121	0.0121	TRUE	0.2322
CNB02180	1201	526	1153	2973	2079	1741	1040	815	901	2304	2135	2073	1544.84	919	2171	2.356	1.237	2.27997620269571e-26	3.90482746032743e-25	0.008	0.0096	0.009	0.009	TRUE	0.1592
CNB02190	9124	5360	10188	10554	9146	6875	7905	8309	7964	8179	9392	8186	8322.47	8059	8586	1.065	0.091	0.333245248508858	0.420634071056315	0.0035	0.0082	0.0063	0.0063	TRUE	0.0824
CNB02200	23835	14537	28642	28787	18209	17543	20650	22535	22390	22309	18698	20888	21245.14	21858	20632	0.944	-0.083	0.395295226716497	0.483041438546634	0.0049	0.008	0.0069	0.0069	TRUE	0.0823
CNB02210	3969	2721	4863	4158	3597	2722	3439	4218	3802	3222	3694	3241	3602.55	3820	3386	0.887	-0.173	0.114363410913584	0.172625982130547	0.0079	0.0086	0.0084	0.0084	TRUE	0.0997
CNB02220	9231	4483	9569	13965	10390	9236	7997	6950	7480	10822	10669	10997	9152.68	7476	10829	1.448	0.534	4.06258634698353e-09	2.38079772836488e-08	0.0024	0.0082	0.0058	0.0058	TRUE	0.0457
CNB02230	11609	7094	13506	14975	10163	10027	10058	10997	10558	11605	10436	11939	10932.17	10538	11327	1.075	0.104	0.264790587819842	0.348288797170257	0.0033	0.0081	0.0062	0.0062	TRUE	0.0578
CNB02240	6282	4015	7379	7159	5428	5038	5442	6224	5768	5548	5574	5999	5759.24	5811	5707	0.982	-0.026	0.78414860789076	0.833040066212527	0.0026	0.0083	0.0062	0.0062	TRUE	0.0463
CNB02250	7059	4988	8297	4966	4520	3704	6116	7732	6486	3848	4641	4410	5539.06	6778	4300	0.635	-0.656	1.90202059413613e-08	1.0341749383047e-07	0.012	0.0084	0.0096	0.0096	TRUE	0.1836
CNB02260	1971	1382	2115	857	648	539	1708	2142	1653	664	665	642	1245.78	1834	657	0.359	-1.478	9.96683764022692e-33	2.12412218261814e-31	0.0093	0.01	0.01	0.01	TRUE	0.2535
CNB02270	1983	1238	2466	1217	1038	1004	1718	1919	1928	943	1066	1195	1461.56	1855	1068	0.575	-0.798	1.1438295980399e-11	8.41432028391616e-11	0.0079	0.0097	0.0092	0.0092	TRUE	0.1285
CNB02280	2698	1389	2617	2492	1909	1553	2337	2153	2046	1931	1960	1849	2046.19	2179	1913	0.878	-0.187	0.0588039465990905	0.096569018349547	0.0024	0.0092	0.0066	0.0066	TRUE	0.0504
CNB02290	860	382	952	1090	638	619	745	592	744	845	655	737	719.72	694	746	1.072	0.101	0.472076780713556	0.557343231665381	0.0149	0.0116	0.0127	0.0127	TRUE	0.1802
CNB02300	2647	1115	2439	7712	5381	4905	2293	1728	1907	5977	5526	5840	3878.47	1976	5781	2.921	1.547	4.86118615139784e-41	1.39480267582099e-39	0.011	0.0086	0.0092	0.0092	TRUE	0.2388
CNB02310	1633	924	1859	3362	2417	2178	1415	1432	1453	2605	2482	2593	1996.85	1433	2560	1.786	0.837	1.18607272110896e-19	1.49170588150099e-18	0	0.0092	0.0056	0.0056	TRUE	0.0087
CNB02320	1889	1076	2126	1692	1305	1147	1637	1668	1662	1311	1340	1366	1497.26	1656	1339	0.809	-0.306	0.00122261897776459	0.0030953088558532	0	0.0097	0.0058	0.0058	TRUE	0.0041
CNB02330	1225	468	1318	2628	2200	1733	1061	725	1030	2037	2259	2063	1529.38	939	2120	2.248	1.169	2.92442384430715e-17	3.14660409741361e-16	0.02	0.0096	0.013	0.013	TRUE	0.4453
CNB02340	1792	979	2103	3074	2106	1930	1553	1518	1644	2382	2163	2298	1926.17	1572	2281	1.451	0.537	3.79565642737213e-08	1.99663577782718e-07	0.0016	0.0093	0.0063	0.0063	TRUE	0.0251
CNB02350	4656	2585	4508	3263	2801	2233	4034	4007	3524	2529	2876	2659	3271.48	3855	2688	0.697	-0.52	3.5191774500241e-07	1.656612793946e-06	0.0044	0.0087	0.0072	0.0072	TRUE	0.0695
CNB02360	141100	84315	162186	135994	79652	80415	122244	130706	126786	105391	81793	95748	110444.52	126579	94311	0.745	-0.425	6.57141657589529e-05	0.00021246511739041	0.0085	0.0079	0.0081	0.0081	TRUE	0.1651
CNB02365	373	197	396	307	311	200	323	305	310	238	319	238	288.92	313	265	0.847	-0.24	0.139928044314255	0.205504781235294	0.0109	0.0173	0.0155	0.0155	TRUE	0.3556
CNB02370	4	2	10	10	9	5	3	3	8	8	9	6	6.22	5	8	1.547	0.63	0.447614857777304	0.535135511787152	0	0.4437	0.3274	0.3274	TRUE	0.7685
CNB02380	12133	8019	14287	17232	12176	10970	10512	12431	11169	13354	12503	13062	12171.75	11371	12973	1.141	0.191	0.0461235913144537	0.0778673365339274	0.0041	0.0081	0.0065	0.0065	TRUE	0.0808
CNB02390	1883	1258	2087	1953	1536	1422	1631	1950	1631	1514	1577	1693	1666.15	1737	1595	0.919	-0.122	0.27391465783172	0.358229351244799	0.0063	0.0095	0.0083	0.0083	TRUE	0.1334
CNB02400	493	189	548	781	556	488	427	293	428	605	571	581	484.29	383	586	1.518	0.602	8.53479156881359e-05	0.000270663150804289	0.0179	0.0135	0.0147	0.0147	TRUE	0.4297
CNB02410	633	392	748	4221	4630	3380	548	608	585	3271	4754	4024	2298.48	580	4016	6.928	2.793	1.51662834437863e-93	1.37701543377282e-91	0.0169	0.0091	0.0123	0.0123	TRUE	0.0632
CNB02420	151374	75206	129395	119870	71354	73872	131145	116585	101152	92896	73272	87957	100501.05	116294	84708	0.728	-0.457	0.000169653379934886	0.000511584441405106	0.0156	0.0079	0.0106	0.0106	TRUE	0.1596
CNB02430	13787	9265	16675	17379	12856	11617	11945	14363	13035	13468	13202	13832	13307.39	13114	13501	1.03	0.042	0.661827639772021	0.731237106373229	0.0037	0.0081	0.0066	0.0066	TRUE	0.0843
CNB02440	2072	1346	2527	1906	1459	1215	1795	2087	1975	1477	1498	1447	1713.18	1952	1474	0.756	-0.404	7.0016486724876e-05	0.000225276346607999	0.0025	0.0095	0.0068	0.0068	TRUE	0.0603
CNB02450	1008	639	1186	1351	1012	771	873	991	927	1047	1039	918	965.87	930	1001	1.079	0.11	0.331237760648789	0.41833915350232	0.0034	0.0107	0.0082	0.0082	TRUE	0.0618
CNB02460	2187	1081	2590	3196	2508	1873	1895	1676	2025	2477	2575	2230	2146.26	1865	2427	1.3	0.378	0.000581950040011504	0.00158600528996556	0.0064	0.0091	0.0082	0.0082	TRUE	0.0917
CNB02470	1850	1172	2137	1888	1512	1413	1603	1817	1671	1463	1553	1682	1631.4	1697	1566	0.923	-0.115	0.277088534346814	0.361381898002889	0.0036	0.0095	0.0074	0.0074	TRUE	0.0503
CNB02480	3246	1772	3484	3054	2046	2026	2812	2747	2724	2367	2101	2412	2527.13	2761	2293	0.831	-0.268	0.00601086482920794	0.0130281269090877	0.0022	0.0089	0.0064	0.0064	TRUE	0.065
CNB02490	167	75	147	351	233	249	145	116	115	272	239	296	197.27	125	269	2.139	1.097	1.78894563255901e-09	1.08581791690487e-08	0.0086	0.0216	0.018	0.018	TRUE	0.2014
CNB02495	1350	716	1432	2020	2119	1374	1170	1110	1119	1565	2176	1636	1462.73	1133	1792	1.581	0.661	6.42212550121227e-07	2.89958091430756e-06	0.0167	0.0097	0.012	0.012	TRUE	0.4232
CNB02510	4457	3024	5304	5622	4202	4338	3861	4688	4146	4357	4315	5165	4422.08	4232	4612	1.09	0.125	0.268730305238986	0.352710725851512	0.01	0.0085	0.0089	0.0089	TRUE	0.1332
CNB02520	648	292	834	763	479	552	561	453	652	591	492	657	567.74	555	580	1.039	0.056	0.7245749467195	0.782800773733797	0.0247	0.0126	0.0162	0.0162	TRUE	0.2294
CNB02525	600	310	659	264	172	166	520	481	515	205	177	198	349.07	505	193	0.382	-1.389	1.78355183958484e-22	2.59810584456447e-21	0	0.0156	0.011	0.011	TRUE	0.0595
CNB02530	6891	3975	8512	7922	6073	4657	5970	6162	6654	6139	6236	5545	6117.79	6262	5973	0.954	-0.068	0.475290499630477	0.560438610843408	0.0033	0.0083	0.0064	0.0064	TRUE	0.0477
CNB02540	1281	729	1259	8114	7245	4591	1110	1130	984	6288	7440	5466	3736.39	1075	6398	5.961	2.575	1.00348221453807e-94	9.50154302565471e-93	0.0139	0.0086	0.0106	0.0106	TRUE	0.1006
CNB02545	797	371	1025	6628	4276	3989	690	575	801	5136	4391	4750	2723.98	689	4759	6.875	2.781	1.54024026478192e-107	1.73029024999569e-105	0.0153	0.0089	0.0106	0.0106	TRUE	0.2412
CNB02550	4617	3222	5186	4456	3918	3150	4000	4995	4054	3453	4023	3751	4046	4350	3742	0.861	-0.216	0.059957684310197	0.0982627938407138	0.0108	0.0085	0.0092	0.0092	TRUE	0.2024
CNB02560	8387	5396	10465	10208	8002	6618	7266	8365	8181	7911	8217	7880	7969.96	7937	8003	1.008	0.012	0.896054344516391	0.920782665961959	0.003	0.0082	0.0061	0.0061	TRUE	0.067
CNB02570	3827	1810	4276	7037	5051	3948	3316	2806	3343	5453	5187	4701	4134.19	3155	5114	1.62	0.696	9.16201484546329e-11	6.15880673384693e-10	0.007	0.0085	0.008	0.008	TRUE	0.111
CNB02580	4355	2564	5016	5489	5058	4001	3773	3975	3921	4254	5194	4764	4313.42	3890	4737	1.218	0.284	0.00526092599806034	0.0115768318443373	0.0049	0.0085	0.0072	0.0072	TRUE	0.098
CNB02590	515	145	454	579	393	357	446	225	355	449	404	425	383.87	342	426	1.236	0.305	0.119313570290799	0.178875897735221	0.0535	0.0149	0.025	0.025	TRUE	0.3509
CNB02600	275	99	279	930	634	603	238	153	218	721	651	718	449.93	203	697	3.382	1.758	8.85722058205096e-29	1.62619551295938e-27	0.0177	0.0139	0.0147	0.0147	TRUE	0.4087
CNB02610	37848	25775	50406	27624	20172	18031	32790	39957	39404	21408	20714	21469	29290.25	37384	21197	0.567	-0.818	4.08543398512648e-16	4.05363120560155e-15	0.0058	0.008	0.0073	0.0073	TRUE	0.1416
CNB02620	1970	872	1615	2048	1610	1181	1707	1352	1262	1587	1653	1406	1494.6	1440	1549	1.075	0.105	0.424606083523596	0.512061339445851	0.0156	0.0097	0.0117	0.0117	TRUE	0.3206
CNB02640	3874	2043	4398	4455	3410	2898	3356	3167	3438	3452	3502	3451	3394.35	3320	3468	1.044	0.062	0.485124560759631	0.569804286499173	5e-04	0.0087	0.0054	0.0054	TRUE	0.0193
CNB02650	4575	2976	5306	5280	3996	3558	3964	4613	4148	4092	4103	4236	4192.76	4242	4144	0.978	-0.033	0.732058770028655	0.789470473112581	0.0026	0.0085	0.0063	0.0063	TRUE	0.0702
CNB02660	51097	28140	54661	37005	34014	23557	44268	43623	42730	28678	34928	28049	37046.03	43540	30552	0.702	-0.511	9.41107441925825e-07	4.12543659066426e-06	0.0079	0.0079	0.0078	0.0078	TRUE	0.1922
CNB02665	390	215	377	521	330	308	338	333	295	404	339	367	345.87	322	370	1.153	0.205	0.156727065695747	0.226118195783938	0.0045	0.0157	0.0121	0.0121	TRUE	0.0787
CNB02670	43464	29566	56049	25082	14458	13699	37656	45833	43815	19438	14847	16311	29649.93	42435	16865	0.397	-1.331	8.22357178386229e-29	1.51405093842887e-27	0.0146	0.008	0.0103	0.0103	TRUE	0.2182
CNB02680	14865	4865	12265	9794	5083	3290	12878	7542	9588	7590	5220	3917	7789.19	10003	5576	0.557	-0.843	0.0182384647599391	0.0344106303526548	0.0918	0.0082	0.0291	0.0918	TRUE	0.3477
CNB02690	17422	9070	19298	8058	4420	4336	15094	14060	15086	6245	4539	5163	10031.04	14747	5316	0.361	-1.472	2.50071110948989e-35	5.89847446039111e-34	0.0138	0.0081	0.01	0.01	TRUE	0.2867
CNB02700	10242	5489	11359	9862	7046	6342	8873	8509	8880	7643	7235	7551	8115.24	8754	7476	0.854	-0.228	0.0066825549545275	0.0142372144772126	5e-04	0.0082	0.005	0.005	TRUE	0.0097
CNB02710	1131	680	1397	2662	2409	1745	980	1054	1092	2063	2474	2078	1623.42	1042	2205	2.116	1.081	1.05653547413874e-21	1.46807486846784e-20	0.006	0.0095	0.0085	0.0085	TRUE	0.1378
CNB02720	1365	645	1414	1224	798	795	1183	1000	1105	949	819	947	1000.41	1096	905	0.824	-0.279	0.0177913312362921	0.033672456720201	0.0053	0.0106	0.0089	0.0089	TRUE	0.0809
CNB02730	3080	1913	3228	3210	2694	2206	2668	2966	2523	2488	2766	2627	2673.01	2719	2627	0.967	-0.049	0.635791577936745	0.707645101354281	0.0039	0.0089	0.0072	0.0072	TRUE	0.0744
CNB02740	4088	2495	5169	5210	4053	3554	3542	3868	4041	4038	4162	4232	3980.23	3817	4144	1.086	0.118	0.205786660065736	0.28356631661449	0.0021	0.0086	0.0061	0.0061	TRUE	0.0491
CNB02750	96812	46528	108919	96893	48426	55137	83874	72128	85146	75089	49728	65650	71935.73	80383	63489	0.79	-0.34	0.0129641893394755	0.025603887646616	0.0243	0.0079	0.0135	0.0135	TRUE	0.4403
CNB02760	1993	1246	2218	2499	2070	1701	1727	1932	1734	1937	2126	2025	1913.29	1798	2029	1.13	0.177	0.0786757801652862	0.125081091613221	0.0024	0.0093	0.0067	0.0067	TRUE	0.0494
CNB02770	5348	3555	5470	8812	7609	5910	4633	5511	4276	6829	7814	7037	6016.63	4807	7227	1.505	0.589	2.32898210508924e-07	1.11858647771967e-06	0.0111	0.0083	0.0092	0.0092	TRUE	0.1979
CNB02780	232	127	288	412	281	239	201	197	225	319	289	285	252.57	208	298	1.43	0.516	0.000930606803539317	0.00242264803372293	0	0.0186	0.0133	0.0133	TRUE	0.0637
CNB02790	25320	17612	33594	16355	11313	11188	21936	27302	26262	12675	11617	13321	18852.15	25167	12538	0.498	-1.005	1.34336671077186e-20	1.75272333838501e-19	0.0087	0.008	0.0083	0.0083	TRUE	0.1544
CNB02800	4848	2507	5939	4806	3296	3044	4200	3886	4643	3725	3385	3624	3910.45	4243	3578	0.843	-0.247	0.0151519815980243	0.0292535199626289	0.0048	0.0086	0.0072	0.0072	TRUE	0.0829
CNB02810	41722	24218	49173	46522	36338	28208	36146	37543	38440	36053	37315	33586	36513.94	37376	35651	0.954	-0.068	0.432148106601081	0.520021359940444	0.0019	0.0079	0.0054	0.0054	TRUE	0.0314
CNB02820	2072	960	2512	3040	1589	1816	1795	1488	1964	2356	1632	2162	1899.48	1749	2050	1.171	0.228	0.118661855586968	0.178100266945296	0.0254	0.0093	0.0148	0.0148	TRUE	0.3856
CNB02830	4144	1621	4505	6265	3002	3589	3590	2513	3522	4855	3083	4273	3639.33	3208	4070	1.268	0.342	0.0368971803168743	0.0642549950447301	0.0419	0.0086	0.0191	0.0191	TRUE	0.4237
CNB02840	6671	3910	7550	6632	4982	4291	5779	6061	5902	5140	5116	5109	5517.93	5914	5122	0.866	-0.207	0.0130971895152236	0.0258203962245395	1e-04	0.0084	0.0048	0.0048	TRUE	0.0057
CNB02850	6915	5043	8625	6762	6505	4875	5991	7818	6742	5240	6680	5805	6379.29	6850	5908	0.863	-0.213	0.086338240216641	0.135571197907433	0.0163	0.0083	0.011	0.011	TRUE	0.1848
CNB02870	3173	1644	2859	2864	2779	1851	2749	2549	2235	2220	2854	2204	2468.27	2511	2426	0.966	-0.05	0.698446475615692	0.760633251454669	0.0161	0.009	0.0114	0.0114	TRUE	0.2885
CNB02880	3349	1716	3697	2171	1322	1366	2901	2660	2890	1682	1358	1626	2186.35	2817	1555	0.552	-0.857	1.08092633194638e-14	9.80079306175185e-14	0.0067	0.0091	0.0084	0.0084	TRUE	0.1493
CNB02890	3633	2291	4280	4474	3052	2784	3147	3552	3346	3467	3134	3315	3326.82	3348	3305	0.988	-0.017	0.856083226371768	0.890480898045114	0.0028	0.0087	0.0064	0.0064	TRUE	0.0334
CNB02900	4683	2665	5398	4849	3320	3372	4057	4131	4220	3758	3409	4015	3931.71	4136	3727	0.901	-0.15	0.120401940287484	0.180425968850428	0.0031	0.0086	0.0065	0.0065	TRUE	0.0674
CNB02980	8120	3554	8789	7218	4396	4119	7035	5509	6871	5594	4514	4904	5737.86	6472	5004	0.773	-0.371	0.00221862762635682	0.00531060451697111	0.0141	0.0083	0.0104	0.0104	TRUE	0.2043
CNB02990	2277	1474	2843	2779	2432	2049	1973	2285	2222	2154	2497	2440	2261.81	2160	2364	1.094	0.13	0.224889474296909	0.304321648762743	0.0053	0.0091	0.0078	0.0078	TRUE	0.0743
CNB02995	1120	544	1188	2310	1602	1374	970	843	929	1790	1645	1636	1302.26	914	1690	1.846	0.884	1.35760936791869e-16	1.40378079415992e-15	0.0026	0.01	0.0074	0.0074	TRUE	0.0504
CNB03000	5378	3174	6162	5842	3923	3999	4659	4920	4817	4527	4028	4761	4619	4799	4439	0.925	-0.112	0.249476905421792	0.331302931103113	0.0036	0.0085	0.0066	0.0066	TRUE	0.0795
CNB03005	7070	4499	8522	7554	6519	5214	6125	6974	6662	5854	6694	6208	6419.66	6587	6252	0.949	-0.075	0.442397859936413	0.530045736742325	0.0042	0.0083	0.0067	0.0067	TRUE	0.0468
CNB03010	3495	1933	3454	3854	2879	2365	3028	2997	2700	2987	2956	2816	2913.94	2908	2920	1.005	0.007	0.944334675343095	0.956734275056911	0.0022	0.0088	0.0062	0.0062	TRUE	0.0485
CNB03020	2196	1133	2241	3397	3404	2600	1903	1756	1752	2633	3495	3096	2439.1	1804	3075	1.704	0.769	9.03433770947402e-11	6.08532422138149e-10	0.0103	0.009	0.0097	0.0097	TRUE	0.1432
CNB03030	11107	6306	11903	11810	10023	8412	9623	9776	9305	9152	10292	10016	9693.99	9568	9820	1.026	0.038	0.674486196485391	0.742481996233669	0.0018	0.0082	0.0057	0.0057	TRUE	0.0435
CNB03040	4072	1995	4402	4157	3217	2536	3528	3093	3441	3222	3303	3020	3267.7	3354	3182	0.948	-0.077	0.429340956988229	0.517018870442947	0.003	0.0087	0.0065	0.0065	TRUE	0.0549
CNB03050	11828	5408	11617	10618	6292	6607	10247	8384	9081	8229	6461	7867	8378.12	9237	7519	0.814	-0.297	0.0116823349032066	0.0233999745356463	0.0127	0.0082	0.0099	0.0099	TRUE	0.1849
CNB03060	1864	1217	2332	2114	1697	1258	1615	1887	1823	1638	1743	1498	1700.54	1775	1626	0.917	-0.124	0.255992995279994	0.338869896687797	0.0052	0.0095	0.008	0.008	TRUE	0.0758
CNB03070	8170	3685	8820	7660	4506	5040	7078	5713	6895	5936	4627	6001	6041.65	6562	5521	0.841	-0.25	0.0468541415956646	0.0789598907948296	0.016	0.0083	0.0112	0.0112	TRUE	0.2447
CNB03080	1997	610	1686	2640	1560	1565	1730	946	1318	2046	1602	1863	1584.17	1331	1837	1.377	0.462	0.00787036412716191	0.0164298499007336	0.0499	0.0096	0.0211	0.0211	TRUE	0.2969
CNB03090	4217	2633	5034	4581	3855	3190	3653	4082	3935	3550	3959	3798	3829.56	3890	3769	0.969	-0.045	0.63529240213958	0.707208270302509	0.0025	0.0086	0.0063	0.0063	TRUE	0.0346
CNB03100	9439	4114	10817	14354	8303	8504	8178	6378	8456	11124	8526	10125	8797.78	7671	9925	1.293	0.371	0.0044081421969668	0.009867330794156	0.0194	0.0082	0.0121	0.0121	TRUE	0.2634
CNB03110	6112	3030	6494	8614	6901	5478	5295	4697	5077	6676	7086	6522	5892.24	5023	6761	1.346	0.428	3.81235329277944e-06	1.51216502839869e-05	0.0025	0.0083	0.006	0.006	TRUE	0.0385
CNB03120	2491	1748	2838	3802	2969	2654	2158	2710	2219	2946	3049	3160	2706.95	2362	3052	1.294	0.372	0.000824024662472303	0.00217595038361212	0.0083	0.0089	0.0085	0.0085	TRUE	0.1958
CNB03130	2303	1133	1974	2458	2435	1766	1995	1756	1543	1905	2500	2103	1967.13	1765	2169	1.229	0.297	0.0238415463267933	0.0438949358483294	0.0172	0.0093	0.012	0.012	TRUE	0.2164
CNB03140	2840	1510	2653	2374	1506	1656	2460	2341	2074	1840	1546	1972	2038.87	2292	1786	0.779	-0.359	0.00265178986124276	0.00623928406117041	0.0104	0.0092	0.0098	0.0098	TRUE	0.1653
CNB03150	7765	4240	8451	4686	2615	2786	6727	6573	6606	3632	2685	3317	4923.43	6635	3211	0.484	-1.047	1.87807602042385e-19	2.32670801184473e-18	0.011	0.0084	0.0095	0.0095	TRUE	0.2498
CNB03155	682	265	635	596	446	387	591	411	496	462	458	461	479.79	499	460	0.917	-0.125	0.397606388797564	0.485418151584132	0.0131	0.0135	0.0136	0.0136	TRUE	0.1919
CNB03160	5436	2937	6664	5749	4376	3483	4710	4553	5209	4455	4494	4147	4594.66	4824	4365	0.905	-0.145	0.131517116138813	0.194748759108144	0.0031	0.0085	0.0064	0.0064	TRUE	0.0599
CNB03170	4948	3317	6096	7035	5788	4802	4287	5142	4765	5452	5944	5718	5217.89	4731	5705	1.206	0.27	0.00691322367466658	0.0146708668273787	0.0047	0.0084	0.007	0.007	TRUE	0.0825
CNB03180	275	126	308	610	397	410	238	195	241	473	408	488	340.49	225	456	2.014	1.01	2.73203021835586e-11	1.93460430419473e-10	0.0066	0.0158	0.0132	0.0132	TRUE	0.1203
CNB03190	2443	1417	2748	3373	2443	2127	2117	2197	2148	2614	2509	2533	2352.76	2154	2552	1.185	0.245	0.00633581090066608	0.01362106865054	0	0.009	0.0054	0.0054	TRUE	0.0056
CNB03195	4066	1959	4071	3715	2746	2485	3523	3037	3182	2879	2820	2959	3066.59	3247	2886	0.888	-0.171	0.0777923442479898	0.123854830092644	0.0027	0.0088	0.0065	0.0065	TRUE	0.067
CNB03200	23	11	26	15	4	9	20	17	20	12	4	11	13.96	19	9	0.462	-1.113	0.0546437375040835	0.0904090594550837	0	0.2021	0.1594	0.1594	TRUE	0.673
CNB03210	6755	4164	7001	8571	7347	5946	5852	6455	5473	6642	7544	7080	6507.78	5927	7089	1.197	0.259	0.0101168342742079	0.0206257697845125	0.0053	0.0083	0.0071	0.0071	TRUE	0.0733
CNB03215	151	79	161	179	143	101	131	122	126	139	147	120	130.83	126	135	1.071	0.099	0.616263311728432	0.689965072658116	0	0.0286	0.0202	0.0202	TRUE	0.0884
CNB03230	6945	4699	7786	5329	5126	4256	6017	7284	6087	4130	5264	5067	5641.49	6463	4820	0.746	-0.423	0.000449236611634032	0.00125100320365209	0.0137	0.0084	0.0103	0.0103	TRUE	0.1926
CNB03235	1044	452	1044	927	758	615	904	701	816	718	778	732	775.06	807	743	0.917	-0.124	0.322120916678046	0.408693996122146	0.007	0.0114	0.01	0.01	TRUE	0.1462
CNB03240	3719	2370	4192	2988	2273	1868	3222	3674	3277	2316	2334	2224	2841.15	3391	2291	0.676	-0.564	5.65957298614929e-09	3.24214777460652e-08	0.0024	0.0088	0.0064	0.0064	TRUE	0.0633
CNB03250	427	250	476	403	229	284	370	388	372	312	235	338	335.87	377	295	0.784	-0.35	0.0281274793217303	0.050847313707508	0.0136	0.0159	0.0153	0.0153	TRUE	0.3511
CNB03270	367	168	400	321	190	234	318	260	313	249	195	279	268.93	297	241	0.806	-0.311	0.0719443600082163	0.115571308321488	0.0169	0.018	0.0176	0.0176	TRUE	0.2987
CNB03280	9461	6645	11775	11100	9141	8155	8197	10301	9205	8602	9387	9710	9233.57	9234	9233	1	0	0.999024523796749	0.999024523796749	0.0066	0.0082	0.0082	0.0082	TRUE	0.1239
CNB03290	3274	1690	2980	2871	2649	1889	2836	2620	2330	2225	2720	2249	2496.7	2595	2398	0.924	-0.114	0.335986504102815	0.423288072456464	0.0106	0.009	0.0097	0.0097	TRUE	0.1672
CNB03300	8832	6432	10699	14326	13177	10076	7652	9971	8364	11102	13531	11997	10436.16	8662	12210	1.41	0.496	3.26545585040047e-05	0.000111794635208958	0.0143	0.0081	0.0102	0.0102	TRUE	0.212
CNB03310	577	239	614	427	293	248	500	370	480	331	301	295	379.57	450	309	0.684	-0.548	0.000318318139345383	0.000912943586145045	0.0115	0.015	0.014	0.014	TRUE	0.25
CNB03330	4394	3316	5169	5315	4306	3615	3807	5140	4041	4119	4422	4304	4305.5	4329	4282	0.99	-0.015	0.902642474765033	0.926116768226415	0.0112	0.0085	0.0101	0.0101	TRUE	0.3232
CNB03340	3916	2149	4805	7668	5896	4843	3393	3331	3756	5942	6054	5766	4707.27	3493	5921	1.694	0.76	2.00521457616308e-16	2.04470187858599e-15	0.0021	0.0084	0.0059	0.0059	TRUE	0.0533
CNB03350	2096	1318	2326	3347	2689	2000	1816	2043	1818	2594	2761	2381	2235.64	1892	2579	1.365	0.449	1.73340049898593e-05	6.18684895383885e-05	0.0044	0.0091	0.0074	0.0074	TRUE	0.0566
CNB03360	2943	1642	3410	2828	1918	1738	2550	2545	2666	2192	1970	2069	2331.9	2587	2077	0.803	-0.317	0.000830441832623953	0.00219114986728963	0.0014	0.009	0.006	0.006	TRUE	0.0289
CNB03370	7860	3732	8661	5997	3536	3571	6810	5785	6771	4647	3631	4252	5315.99	6455	4177	0.647	-0.628	6.37615512082196e-08	3.28624853349984e-07	0.0113	0.0084	0.0095	0.0095	TRUE	0.1593
CNB03380	1494	707	1440	3151	2828	1858	1294	1096	1126	2442	2904	2212	1845.71	1172	2519	2.148	1.103	1.15793504698372e-18	1.37788033957058e-17	0.013	0.0093	0.0106	0.0106	TRUE	0.2153
CNB03390	4453	2770	5693	5741	5354	4002	3858	4294	4450	4449	5498	4765	4552.41	4201	4904	1.167	0.223	0.0421214417116967	0.0719538442435891	0.0084	0.0085	0.0085	0.0085	TRUE	0.137
CNB03400	3728	2306	4324	4281	2942	2912	3230	3575	3380	3318	3021	3467	3331.79	3395	3269	0.963	-0.054	0.581881528657971	0.660056609951229	0.0031	0.0087	0.0066	0.0066	TRUE	0.0531
CNB03420	2029	1441	2491	4002	3524	2843	1758	2234	1947	3101	3619	3385	2674.04	1980	3368	1.704	0.769	2.46937227781643e-11	1.76178680918916e-10	0.0097	0.0089	0.0091	0.0091	TRUE	0.1481
CNB03430	13078	6859	14088	14295	8560	8445	11330	10633	11013	11078	8790	10055	10483.28	10992	9974	0.907	-0.14	0.17926288858044	0.252950718033489	0.007	0.0081	0.0077	0.0077	TRUE	0.132
CNB03440	3430	2227	3965	3606	2935	2656	2972	3452	3100	2795	3014	3162	3082.39	3175	2990	0.942	-0.086	0.401706830758903	0.489252641357959	0.0045	0.0088	0.0072	0.0072	TRUE	0.0696
CNB03450	1726	1052	2211	2540	2189	1554	1495	1631	1728	1968	2248	1850	1820.19	1618	2022	1.25	0.322	0.00428434637629249	0.00960644376930535	0.0069	0.0094	0.0086	0.0086	TRUE	0.1146
CNB03460	16933	9356	19329	13806	11153	8528	14670	14504	15110	10699	11453	10154	12765	14761	10769	0.73	-0.455	2.5883881270474e-07	1.23512141872355e-06	0.0019	0.0081	0.0055	0.0055	TRUE	0.0377
CNB03470	4972	2240	5415	3990	3324	2286	4308	3472	4233	3092	3413	2722	3540.07	4004	3076	0.768	-0.381	0.00150561779528728	0.00373195016722665	0.0126	0.0086	0.0101	0.0101	TRUE	0.1617
CNB03480	4425	2371	4622	3158	1946	1953	3834	3676	3613	2447	1998	2325	2982.23	3708	2257	0.609	-0.716	8.7327211160363e-12	6.46709224101548e-11	0.0052	0.0088	0.0076	0.0076	TRUE	0.1219
CNB03490	2372	1293	2459	3036	2450	1673	2055	2004	1922	2353	2516	1992	2140.39	1994	2287	1.148	0.199	0.0740468795512838	0.118575191511454	0.0067	0.0091	0.0084	0.0084	TRUE	0.1519
CNB03500	24280	12075	30848	22867	10367	13206	21035	18719	24115	17721	10646	15724	17993.29	21290	14697	0.69	-0.535	0.000695152522116232	0.00186688448808201	0.0388	0.008	0.0179	0.0179	TRUE	0.7112
CNB03520	17220	9041	17766	18697	15476	11615	14919	14015	13888	14490	15892	13830	14505.6	14274	14737	1.032	0.046	0.618939434852693	0.692727216177583	0.0029	0.0081	0.0061	0.0061	TRUE	0.0574
CNB03530	7128	5066	7997	7481	6571	5022	6175	7853	6252	5798	6748	5980	6467.5	6760	6175	0.914	-0.13	0.267604611758382	0.351572520660963	0.0129	0.0083	0.0097	0.0097	TRUE	0.2423
CNB03540	2947	1360	3340	1406	1108	897	2553	2108	2611	1090	1138	1068	1761.31	2424	1099	0.453	-1.144	3.00430023000155e-24	4.67429622639678e-23	0.0068	0.0094	0.0085	0.0085	TRUE	0.1528
CNB03550	527	224	522	982	530	475	457	347	408	761	544	566	513.79	404	624	1.541	0.624	0.00011103826894604	0.000346171988040618	0.0245	0.0132	0.0167	0.0167	TRUE	0.4486
CNB03560	100	72	114	81	58	42	87	112	89	63	60	50	76.62	96	58	0.608	-0.717	0.00485716812069572	0.0107705956185919	0	0.0433	0.0327	0.0327	TRUE	0.1645
CNB03570	1364	600	1234	1454	1132	896	1182	930	965	1127	1162	1067	1072.1	1026	1119	1.089	0.123	0.310819940612547	0.396939222809241	0.0084	0.0104	0.0097	0.0097	TRUE	0.2149
CNB03575	348	152	366	564	231	297	301	236	286	437	237	354	308.53	274	343	1.246	0.318	0.117368537489661	0.176438799383414	0.0511	0.0167	0.0263	0.0263	TRUE	0.2391
CNB03580	1729	1023	2129	2598	1412	1635	1498	1586	1664	2013	1450	1947	1693.03	1583	1803	1.14	0.189	0.150755414930446	0.219076274974566	0.0151	0.0095	0.0118	0.0118	TRUE	0.3547
CNB03590	4200	2279	4517	4213	3510	2954	3639	3533	3531	3265	3604	3517	3514.88	3568	3462	0.97	-0.044	0.629062520712862	0.701569306290569	0.0012	0.0086	0.0056	0.0056	TRUE	0.0306
CNB03600	1381	588	1400	1969	1148	1147	1196	912	1094	1526	1179	1366	1212.14	1067	1357	1.269	0.343	0.0107569339014396	0.0217695541061532	0.0161	0.0101	0.0122	0.0122	TRUE	0.1855
CNB03605	328	138	312	1181	770	784	284	214	244	915	791	933	563.57	247	880	3.532	1.821	1.32701419925307e-37	3.43572270025364e-36	0.0102	0.0127	0.0119	0.0119	TRUE	0.1873
CNB03620	3042	1961	4017	2457	1742	1468	2635	3040	3140	1904	1789	1748	2376.08	2938	1814	0.618	-0.695	3.74845153080778e-11	2.62629352496765e-10	0.0045	0.009	0.0075	0.0075	TRUE	0.1003
CNB03630	16000	9488	20056	5044	1696	2087	13862	14708	15678	3909	1742	2485	8730.67	14749	2712	0.184	-2.443	9.01080638316664e-13	7.24801270723647e-12	0.084	0.0082	0.0273	0.084	TRUE	1.8154
CNB03640	5154	3355	6734	5625	4828	4067	4465	5201	5264	4359	4958	4842	4848.3	4977	4720	0.948	-0.076	0.463205588995352	0.548922206111197	0.0057	0.0084	0.0076	0.0076	TRUE	0.0992
CNB03650	4398	2210	4291	3095	2614	2002	3810	3426	3354	2399	2684	2384	3009.52	3530	2489	0.705	-0.505	6.66617822025469e-07	3.00159166058751e-06	0.0042	0.0088	0.0071	0.0071	TRUE	0.0592
CNB03660	3339	1508	3425	2822	1768	1525	2893	2338	2677	2187	1816	1816	2287.7	2636	1940	0.736	-0.443	0.000200745427983473	0.000597995818730094	0.0111	0.0091	0.0098	0.0098	TRUE	0.1527
CNB03670	5899	2967	5530	4977	4350	3448	5111	4599	4323	3857	4467	4105	4410.41	4678	4143	0.886	-0.175	0.092732624336761	0.144279773263862	0.006	0.0085	0.0076	0.0076	TRUE	0.0807
CNB03680	2858	1313	2923	3274	2762	2182	2476	2035	2285	2537	2836	2598	2461.34	2265	2657	1.171	0.228	0.0335727479858478	0.059291279949427	0.0059	0.009	0.0079	0.0079	TRUE	0.0923
CNB03690	5537	3308	6166	4137	2987	2506	4797	5128	4820	3206	3067	2984	4000.41	4915	3086	0.628	-0.671	6.82952750898958e-14	5.89402452208111e-13	0.001	0.0086	0.0055	0.0055	TRUE	0.0172
CNB03700	2686	1409	3421	3512	2127	2048	2327	2184	2674	2722	2184	2438	2421.66	2395	2448	1.022	0.031	0.795629064501459	0.8413256923286	0.0111	0.009	0.0097	0.0097	TRUE	0.1269
CNB03710	6761	4231	7808	3361	2381	2289	5857	6559	6104	2605	2445	2725	4382.54	6173	2592	0.42	-1.252	2.09617553654135e-39	5.81315960510296e-38	0.0027	0.0085	0.0063	0.0063	TRUE	0.0359
CNB03720	3006	1492	3247	3194	1815	1922	2604	2313	2538	2475	1864	2288	2347.16	2485	2209	0.889	-0.17	0.157816443819626	0.22739291079054	0.0113	0.009	0.01	0.01	TRUE	0.2268
CNB03730	5702	3192	6781	7841	5107	4524	4940	4948	5301	6077	5244	5387	5316.1	5063	5569	1.1	0.138	0.156025655451999	0.225155245881962	0.0037	0.0084	0.0066	0.0066	TRUE	0.078
CNB03740	2708	1346	2482	4206	3362	2721	2346	2087	1940	3260	3452	3240	2720.77	2124	3317	1.561	0.643	5.99597798996838e-10	3.78488972547718e-09	0.0047	0.0089	0.0074	0.0074	TRUE	0.1034
CNB03750	3792	2394	4474	6102	4827	3913	3285	3711	3497	4729	4957	4659	4139.77	3498	4782	1.368	0.452	1.11998299966789e-06	4.85496881739621e-06	0.002	0.0085	0.006	0.006	TRUE	0.0344
CNB03755	2934	1812	3140	3605	3092	2597	2542	2809	2455	2794	3175	3092	2811.09	2602	3020	1.162	0.216	0.0341540032803018	0.0601895064455838	0.0042	0.0088	0.0071	0.0071	TRUE	0.0573
CNB03760	4127	2491	4495	4589	3394	3247	3575	3862	3514	3556	3485	3866	3643.1	3650	3636	0.996	-0.005	0.956481878736378	0.965660608113437	0.0024	0.0086	0.0062	0.0062	TRUE	0.0369
CNB03770	1694	951	1863	1185	1018	795	1468	1474	1456	918	1045	947	1218.09	1466	970	0.661	-0.596	9.83306411654148e-09	5.50917573663879e-08	0.0011	0.0101	0.0069	0.0069	TRUE	0.0552
CNB03780	2292	1259	2532	3710	2652	2322	1986	1952	1979	2875	2723	2765	2379.99	1972	2788	1.413	0.499	2.95717771847122e-08	1.57684424119286e-07	0	0.009	0.0054	0.0054	TRUE	0.0093
CNB03790	77569	48974	105464	101317	65452	66311	67203	75920	82445	78518	67211	78955	75041.76	75189	74895	0.996	-0.006	0.958281098758266	0.967329747573832	0.0073	0.0079	0.0084	0.0084	TRUE	0.1058
CNB03800	28687	17987	36397	35469	18380	25828	24853	27884	28453	27487	18874	30753	26383.94	27063	25705	0.95	-0.074	0.615947006873373	0.689729052933279	0.0245	0.008	0.0158	0.0158	TRUE	0.6612
CNB03810	610	384	829	1231	1174	834	528	595	648	954	1206	993	820.73	590	1051	1.778	0.831	5.49550671272769e-10	3.48890981723746e-09	0.0115	0.0112	0.0116	0.0116	TRUE	0.1985
CNB03820	1649	1015	1833	3018	2743	2102	1429	1573	1433	2339	2817	2503	2015.56	1478	2553	1.728	0.789	2.8874732932193e-13	2.40127640996957e-12	0.0053	0.0092	0.0079	0.0079	TRUE	0.0995
CNB03830	559	236	601	523	410	369	484	366	470	405	421	439	430.94	440	422	0.952	-0.07	0.62472270227209	0.697722955794281	0.0086	0.0142	0.0125	0.0125	TRUE	0.2246
CNB03850	2009	1024	1900	2860	1764	1988	1741	1587	1485	2216	1811	2367	1868.02	1604	2131	1.328	0.41	0.000849771718308007	0.00223414793690816	0.0115	0.0093	0.0103	0.0103	TRUE	0.2082
CNB03860	3267	1783	3466	4490	3427	2847	2830	2764	2709	3480	3519	3390	3115.41	2768	3463	1.251	0.323	0.000222562926378015	0.000657960337213863	0	0.0087	0.0052	0.0052	TRUE	0.0049
CNB03870	9427	7005	12225	13832	9855	8766	8167	10859	9557	10719	10120	10437	9976.62	9528	10425	1.095	0.13	0.244074487236061	0.325236369401007	0.01	0.0081	0.0089	0.0089	TRUE	0.1908
CNB03880	5125	3051	5968	4893	3432	3198	4440	4730	4665	3792	3524	3808	4159.85	4612	3708	0.804	-0.314	0.000459738401998321	0.00127816532233426	0.0011	0.0085	0.0056	0.0056	TRUE	0.0228
CNB03890	1449	788	1634	1488	1079	978	1255	1222	1277	1153	1108	1164	1196.65	1251	1142	0.912	-0.133	0.179701031959531	0.25336278235009	0	0.0101	0.0062	0.0062	TRUE	0.008
CNB03900	14104	10239	16727	11340	10636	8855	12219	15873	13076	8788	10922	10543	11903.53	13723	10084	0.735	-0.444	0.00029246267117592	0.000845742837938046	0.0159	0.0081	0.0108	0.0108	TRUE	0.2288
CNB03920	3547	2154	4125	5032	3865	3334	3073	3339	3225	3900	3969	3970	3579.17	3212	3946	1.229	0.297	0.000768014634560448	0.00204351706056469	5e-04	0.0086	0.0053	0.0053	TRUE	0.0175
CNB03930	13704	6305	14629	11977	7857	7542	11873	9774	11436	9282	8068	8980	9902.11	11028	8777	0.796	-0.33	0.0018696551086259	0.00454254914221863	0.0075	0.0081	0.008	0.008	TRUE	0.12
CNB03940	1382	753	1352	1329	1331	956	1197	1167	1057	1030	1367	1138	1159.42	1140	1178	1.033	0.047	0.712132358630053	0.771874615372035	0.0119	0.0102	0.0108	0.0108	TRUE	0.2358
CNB03945	954	407	980	1493	1312	915	827	631	766	1157	1347	1089	969.55	741	1198	1.611	0.688	2.43932712332129e-07	1.17073571132321e-06	0.0137	0.0107	0.0117	0.0117	TRUE	0.186
CNB03950	2027	859	2093	1870	1241	907	1756	1332	1636	1449	1274	1080	1421.23	1575	1268	0.805	-0.313	0.0231188589364722	0.0426829518192026	0.0192	0.0098	0.013	0.013	TRUE	0.2122
CNB03960	2014	1189	2173	1586	1458	1234	1745	1843	1699	1229	1497	1469	1580.39	1762	1398	0.793	-0.334	0.00275861325608062	0.00645624599622258	0.0055	0.0096	0.0083	0.0083	TRUE	0.1385
CNB03970	907	444	950	947	1055	768	786	688	743	734	1083	914	824.74	739	910	1.229	0.298	0.040932580634904	0.0702670666791359	0.0188	0.0112	0.014	0.014	TRUE	0.1694
CNB03980	19985	10707	20451	12359	6827	6938	17314	16598	15987	9578	7011	8261	12458.12	16633	8283	0.498	-1.006	6.94273129388717e-18	7.78619678779766e-17	0.0127	0.0081	0.0097	0.0097	TRUE	0.2292
CNB04010	563	314	658	815	689	560	488	487	514	632	708	667	582.47	496	669	1.345	0.428	0.000346143007799931	0.000983466446969539	0	0.0125	0.0085	0.0085	TRUE	0.031
CNB04020	2248	1105	2384	2999	2648	2081	1948	1713	1864	2324	2719	2478	2174.22	1842	2507	1.36	0.443	2.55475928060164e-05	8.90738795993038e-05	0.0045	0.0091	0.0075	0.0075	TRUE	0.0667
CNB04025	1650	964	1982	2358	2652	1984	1429	1494	1549	1827	2723	2362	1897.71	1491	2304	1.544	0.627	4.7270148715118e-06	1.84406442427194e-05	0.0191	0.0093	0.013	0.013	TRUE	0.2203
CNB04030	1951	1235	2274	2943	2554	1855	1690	1915	1778	2281	2623	2209	2082.42	1794	2371	1.323	0.403	0.000186365712363024	0.00055867568590779	0.0056	0.0092	0.0079	0.0079	TRUE	0.1044
CNB04040	928	450	832	1085	976	734	804	698	650	841	1002	874	811.5	717	906	1.262	0.335	0.0088783944751382	0.0183320867854256	0.0086	0.0112	0.0105	0.0105	TRUE	0.1378
CNB04050	61991	42167	76283	75916	61500	51146	53707	65368	59633	58833	63153	60898	60265.11	59569	60961	1.023	0.033	0.733953107202426	0.790998568217509	0.0044	0.0079	0.0069	0.0069	TRUE	0.0908
CNB04060	3609	2210	4255	4303	3091	2925	3127	3426	3326	3335	3174	3483	3311.74	3293	3331	1.012	0.017	0.85716266658854	0.891320074387957	0.0018	0.0087	0.006	0.006	TRUE	0.0238
CNB04070	4282	2681	5443	4096	2888	2728	3710	4156	4255	3174	2966	3248	3584.81	4040	3129	0.775	-0.368	0.000173337018013188	0.000521979897951573	0.0033	0.0086	0.0066	0.0066	TRUE	0.063
CNB04080	1351	801	1580	1048	732	690	1170	1242	1235	812	752	822	1005.45	1216	795	0.654	-0.612	6.80757510911572e-09	3.85646220711273e-08	6e-04	0.0106	0.007	0.007	TRUE	0.0269
CNB04090	13546	8801	15848	17521	14504	11461	11736	13643	12389	13578	14894	13646	13314.39	12589	14039	1.115	0.158	0.100063284517317	0.154237081344367	0.0042	0.0081	0.0065	0.0065	TRUE	0.0652
CNB04100	2456	1108	2558	4041	2743	2335	2128	1718	2000	3132	2817	2780	2428.95	1949	2910	1.492	0.577	2.03231271451933e-07	9.83942196627766e-07	0.0074	0.009	0.0084	0.0084	TRUE	0.1249
CNB04110	797	452	760	1623	1646	1206	690	701	594	1258	1690	1436	1061.54	662	1461	2.211	1.145	1.23512276896184e-17	1.36212873755059e-16	0.0134	0.0104	0.0118	0.0118	TRUE	0.1617
CNB04120	1037	487	1080	1182	728	678	898	755	844	916	748	807	828.08	832	824	0.988	-0.017	0.891319792194425	0.916758550840374	0.0079	0.0111	0.0101	0.0101	TRUE	0.1182
CNB04130	1213	582	1205	961	826	619	1051	902	942	745	848	737	870.85	965	777	0.804	-0.315	0.00777639382824004	0.0162695512290325	0.0046	0.011	0.0089	0.0089	TRUE	0.0766
CNB04140	852	524	784	952	916	661	738	812	613	738	941	787	771.46	721	822	1.143	0.192	0.174294544775372	0.247001509798614	0.0161	0.0114	0.0131	0.0131	TRUE	0.2093
CNB04150	8788	4704	9370	12167	8710	7538	7614	7292	7325	9429	8944	8975	8263.17	7410	9116	1.23	0.299	0.00037369475649848	0.00105487599917884	5e-04	0.0082	0.005	0.005	TRUE	0.0111
CNB04160	1337	762	1375	1209	904	785	1158	1181	1075	937	928	935	1035.73	1138	933	0.821	-0.285	0.00610438976488919	0.0131992590938101	0	0.0105	0.0068	0.0068	TRUE	0.0292
CNB04170	5556	3717	6360	5191	4220	3830	4814	5762	4972	4023	4333	4560	4744	5183	4305	0.831	-0.267	0.0107599666945923	0.0217695541061532	0.0065	0.0084	0.0077	0.0077	TRUE	0.1152
CNB04180	1152	665	1171	1279	970	816	998	1031	915	991	996	972	983.86	981	986	1.007	0.01	0.927707284085321	0.945394200325571	0.001	0.0106	0.0071	0.0071	TRUE	0.0426
CNB04185	2394	1395	2563	2357	1948	1472	2074	2163	2004	1827	2000	1753	1969.97	2080	1860	0.895	-0.16	0.108708603529025	0.165332864660481	0.0023	0.0092	0.0067	0.0067	TRUE	0.0523
CNB04190	32795	19880	36235	39027	28232	23788	28412	30818	28326	30245	28991	28324	29185.95	29185	29187	1	0	0.998010812929207	0.998205124686103	0.0014	0.008	0.0053	0.0053	TRUE	0.0292
CNB04200	1269	617	1270	1048	1067	735	1099	956	993	812	1096	875	971.95	1016	928	0.911	-0.134	0.31547090455382	0.401717801226267	0.0132	0.0107	0.0118	0.0118	TRUE	0.3001
CNB04210	889	418	865	881	480	545	770	648	676	683	493	649	653.16	698	608	0.871	-0.2	0.168770971963259	0.24061389592869	0.0172	0.012	0.0136	0.0136	TRUE	0.323
CNB04220	1014	563	1374	978	779	602	878	873	1074	758	800	717	850	942	758	0.804	-0.315	0.0112220351901957	0.0225597965546306	0.0071	0.0111	0.0099	0.0099	TRUE	0.1853
CNB04230	12332	7892	14601	11614	7812	7519	10684	12234	11414	9000	8022	8953	10051.23	11444	8658	0.757	-0.402	3.12265164849462e-05	0.000107238005835349	0.0042	0.0081	0.0066	0.0066	TRUE	0.0505
CNB04240	12708	6942	12874	13528	8438	8181	11010	10762	10064	10484	8665	9741	10120.79	10612	9630	0.908	-0.14	0.163277529259775	0.23434462189991	0.0054	0.0081	0.0072	0.0072	TRUE	0.094
CNB04245	7852	4141	8226	5098	3283	3139	6803	6419	6431	3951	3371	3738	5118.69	6551	3687	0.563	-0.829	8.21291181263601e-18	9.16417163201203e-17	0.0034	0.0084	0.0065	0.0065	TRUE	0.0682
CNB04250	1740	733	1939	1817	1194	1066	1507	1136	1516	1408	1226	1269	1343.84	1386	1301	0.937	-0.095	0.466870693517174	0.552377535992829	0.0146	0.0099	0.0114	0.0114	TRUE	0.2872
CNB04260	8426	6560	10375	12465	11341	9663	7300	10169	8110	9660	11646	11505	9731.84	8526	10937	1.283	0.36	0.00544241023796544	0.0119405147491675	0.02	0.0082	0.012	0.012	TRUE	0.345
CNB04270	2286	1227	2439	3268	2192	2228	1981	1902	1907	2533	2251	2653	2204.26	1930	2479	1.284	0.361	0.000373995679972669	0.00105527601824557	0.003	0.0091	0.0069	0.0069	TRUE	0.078
CNB04280	9115	4382	9379	7998	4825	5138	7897	6793	7332	6198	4955	6118	6548.72	7341	5757	0.784	-0.351	0.00186701532670162	0.00453946353095318	0.0099	0.0083	0.009	0.009	TRUE	0.1811
CNB04290	6397	4337	7978	8124	5678	5368	5542	6723	6237	6296	5831	6392	6170	6167	6173	1.001	0.002	0.985398369958397	0.989129243689877	0.0057	0.0083	0.0073	0.0073	TRUE	0.0961
CNB04300	2849	1450	3016	3110	2339	1962	2468	2248	2358	2410	2402	2336	2370.31	2358	2383	1.01	0.014	0.877680756081754	0.906116518895618	6e-04	0.009	0.0058	0.0058	TRUE	0.0202
CNB04310	35588	19439	41195	39761	31114	25932	30832	30134	32203	30814	31950	30876	31135.05	31056	31213	1.005	0.007	0.93022139418265	0.947162651253787	6e-04	0.008	0.0048	0.0048	TRUE	0.0128
CNB04320	2014	1354	2207	2863	2509	2013	1745	2099	1725	2219	2576	2397	2126.85	1856	2397	1.293	0.371	0.00111325928096951	0.00285001255861952	0.0085	0.0091	0.0088	0.0088	TRUE	0.1531
CNB04330	2224	1213	2250	3401	2629	2084	1927	1880	1759	2636	2700	2481	2230.46	1855	2606	1.405	0.491	3.30109056790599e-07	1.55726891701644e-06	0.0016	0.0091	0.0062	0.0062	TRUE	0.0259
CNB04340	1515	762	1722	1341	966	910	1313	1181	1346	1039	992	1084	1159.11	1280	1038	0.809	-0.305	0.00440668238667815	0.009867330794156	0.002	0.0102	0.0074	0.0074	TRUE	0.0516
CNB04350	10585	6752	12450	12535	9032	9001	9170	10467	9733	9714	9275	10717	9846.04	9790	9902	1.012	0.017	0.865545722437023	0.897643099407383	0.0039	0.0081	0.0068	0.0068	TRUE	0.0631
CNB04360	3311	1500	3539	3830	2657	2387	2869	2325	2767	2968	2728	2842	2749.84	2654	2846	1.071	0.1	0.355708463603911	0.443664978691517	0.0063	0.0089	0.008	0.008	TRUE	0.1379
CNB04370	12177	7739	14503	13149	9435	8832	10550	11997	11337	10190	9689	10516	10713.14	11295	10132	0.897	-0.157	0.088001739255835	0.137825030195575	0.0028	0.0081	0.006	0.006	TRUE	0.0407
CNB04380	3017	1289	2932	5084	2988	2846	2614	1998	2292	3940	3068	3389	2883.5	2301	3466	1.505	0.59	3.84820803201675e-06	1.52456203444154e-05	0.0165	0.0088	0.0114	0.0114	TRUE	0.1756
CNB04400	2145	1019	2445	3439	2121	2348	1858	1580	1911	2665	2178	2796	2164.69	1783	2546	1.426	0.512	3.34728943492431e-05	0.000114359971003497	0.0124	0.0091	0.0105	0.0105	TRUE	0.1936
CNB04410	1056	677	957	1205	1341	947	915	1049	748	934	1377	1128	1025.16	904	1146	1.27	0.345	0.0292499643082295	0.0526674173960732	0.0312	0.0105	0.017	0.017	TRUE	0.2103
CNB04420	1134	439	912	1342	1266	866	982	681	713	1040	1300	1031	957.85	792	1124	1.416	0.502	0.00112220305435908	0.00287069156475954	0.0295	0.0107	0.016	0.016	TRUE	0.5314
CNB04430	2793	1298	2692	8711	6540	5230	2420	2012	2104	6751	6716	6227	4371.68	2179	6565	3.01	1.59	3.51195284413157e-54	1.49212970839128e-52	0.0053	0.0085	0.0073	0.0073	TRUE	0.114
CNB04440	2393	1137	2276	2390	2285	1647	2073	1763	1779	1852	2346	1961	1962.44	1872	2053	1.096	0.132	0.274317604552916	0.358402736640396	0.0116	0.0093	0.01	0.01	TRUE	0.1891
CNB04450	7409	3929	7089	7725	6796	5323	6419	6091	5542	5987	6979	6338	6225.76	6017	6435	1.069	0.097	0.341545439254199	0.429556579008886	0.0055	0.0083	0.0073	0.0073	TRUE	0.0669
CNB04460	6975	3153	7380	3371	2380	2075	6043	4888	5769	2612	2444	2471	4037.81	5567	2509	0.451	-1.15	1.83984513117156e-27	3.26055976722061e-26	0.0061	0.0085	0.0078	0.0078	TRUE	0.1367
CNB04470	19057	10254	21454	11239	8518	7309	16510	15896	16771	8710	8747	8703	12556.13	16392	8720	0.532	-0.911	5.60917101481396e-29	1.0355873394481e-27	2e-04	0.0081	0.0047	0.0047	TRUE	0.0085
CNB04480	10158	6896	12216	8989	6802	6822	8800	10690	9550	6966	6985	8123	8519.02	9680	7358	0.76	-0.396	0.000258514452364381	0.000752496174910459	0.0087	0.0082	0.0083	0.0083	TRUE	0.1011
CNB04500	4566	3031	4399	4295	4021	3356	3956	4699	3439	3328	4129	3996	3924.46	4031	3818	0.948	-0.078	0.549379459256228	0.630089471526264	0.0185	0.0086	0.0118	0.0118	TRUE	0.2527
CNB04510	4511	2236	5181	4971	3249	3007	3908	3466	4050	3852	3336	3580	3698.94	3808	3589	0.942	-0.086	0.406499617512915	0.494272512360228	0.0054	0.0086	0.0075	0.0075	TRUE	0.0735
CNB04520	957	581	1142	2394	1408	1732	829	901	893	1855	1446	2062	1330.98	874	1788	2.046	1.033	1.65596447466586e-14	1.47721837659291e-13	0.0167	0.0099	0.0122	0.0122	TRUE	0.2778
CNB04530	509	165	526	1178	374	504	441	256	411	913	384	600	500.84	369	632	1.71	0.774	0.0615874490457895	0.100691073575603	0.1214	0.0133	0.0418	0.1214	TRUE	0.1953
CNB04540	5596	2747	6379	6443	3524	3936	4848	4258	4987	4993	3619	4686	4565.26	4698	4433	0.943	-0.084	0.507786050342769	0.590571419747581	0.0173	0.0085	0.0114	0.0114	TRUE	0.3144
CNB04550	1467	901	1730	2337	1911	1780	1271	1397	1352	1811	1962	2119	1652.16	1340	1964	1.466	0.552	1.63756720471789e-07	8.06374103482181e-07	0.0037	0.0095	0.0074	0.0074	TRUE	0.0572
CNB04560	6859	4316	7485	5235	3881	3572	5942	6691	5851	4057	3985	4253	5129.95	6161	4098	0.665	-0.588	6.15666119956596e-10	3.87893064930829e-09	0.0031	0.0084	0.0063	0.0063	TRUE	0.068
CNB04570	5808	2924	5364	4793	4823	3198	5032	4533	4193	3714	4953	3808	4372.11	4586	4158	0.907	-0.141	0.264694664690807	0.348232679152574	0.0163	0.0085	0.0113	0.0113	TRUE	0.34
CNB04580	41200	21091	48307	41247	25725	23770	35694	32695	37763	31965	26416	28302	32139.41	35384	28894	0.817	-0.292	0.00476401796980334	0.0105923888305456	0.0073	0.008	0.0077	0.0077	TRUE	0.1059
CNB04590	7453	4251	8186	7927	6629	5065	6457	6590	6399	6143	6807	6031	6404.55	6482	6327	0.976	-0.035	0.701660133239051	0.76307706687239	0.0018	0.0083	0.0058	0.0058	TRUE	0.0537
CNB04600	274	139	301	719	578	474	237	215	235	557	594	564	400.55	229	572	2.482	1.311	1.19850953443364e-22	1.75746044120048e-21	0	0.0146	0.0098	0.0098	TRUE	0.0253
CNB04610	1856	966	2154	2152	1648	1391	1608	1497	1684	1668	1692	1656	1634.26	1596	1672	1.046	0.065	0.509089819662725	0.591661813909265	9e-04	0.0095	0.0063	0.0063	TRUE	0.0336
CNB04620	2019	1024	2460	1797	1185	1222	1749	1587	1923	1393	1217	1455	1554.02	1753	1355	0.772	-0.374	0.00129774579873614	0.00326555017237022	0.0078	0.0096	0.0091	0.0091	TRUE	0.0948
CNB04630	2158	935	2181	2225	1517	1356	1870	1449	1705	1724	1558	1615	1653.44	1675	1632	0.973	-0.039	0.737041465957573	0.793552767441	0.0087	0.0095	0.0092	0.0092	TRUE	0.1602
CNB04640	6690	3579	7206	8585	6766	5671	5796	5548	5633	6653	6948	6752	6221.76	5659	6784	1.199	0.261	0.00184942695622751	0.00450000068497647	2e-04	0.0083	0.0049	0.0049	TRUE	0.0055
CNB04650	1673	972	1882	2357	1670	1366	1449	1507	1471	1827	1715	1626	1599.23	1476	1723	1.169	0.225	0.0232576323865293	0.0428913710233489	0.0014	0.0096	0.0064	0.0064	TRUE	0.0342
CNB04660	551	292	499	659	676	481	477	453	390	511	694	573	516.28	440	593	1.347	0.43	0.00409039566173411	0.00920582086450719	0.0162	0.0131	0.0141	0.0141	TRUE	0.2664
CNB04670	2897	2004	3677	2447	2150	1767	2510	3107	2874	1896	2208	2104	2449.82	2830	2069	0.731	-0.451	6.41208667449657e-05	0.000208125908318135	0.008	0.009	0.0088	0.0088	TRUE	0.1195
CNB04680	2230	1113	2096	1985	1621	1406	1932	1725	1639	1538	1665	1674	1695.47	1765	1626	0.92	-0.12	0.259596779358665	0.342818779356292	0.0038	0.0095	0.0075	0.0075	TRUE	0.0844
CNB04685	124	33	109	77	37	35	107	51	85	60	38	42	63.86	81	47	0.568	-0.815	0.0111500300408995	0.0224422712150264	0.0784	0.0503	0.0575	0.0575	TRUE	0.1834
CNB04690	5454	2898	6191	5390	4330	3699	4725	4492	4840	4177	4446	4404	4514.18	4686	4342	0.926	-0.111	0.211842019435177	0.290280939594036	9e-04	0.0085	0.0054	0.0054	TRUE	0.0155
CNB04700	1863	906	1969	2046	1257	1358	1614	1404	1539	1586	1291	1617	1508.51	1519	1498	0.985	-0.022	0.852906035429465	0.88856667758983	0.0093	0.0097	0.0095	0.0095	TRUE	0.1754
CNB04710	9161	5930	10275	6760	4710	4447	7937	9193	8032	5239	4837	5295	6755.34	8387	5124	0.611	-0.711	4.38898713229340e-13	3.60920678819363e-12	0.0044	0.0083	0.0068	0.0068	TRUE	0.0854
CNB04715	3199	1321	3284	2296	1448	1347	2771	2048	2567	1779	1487	1604	2042.77	2462	1623	0.659	-0.602	2.57228756780237e-06	1.04724336605615e-05	0.0148	0.0092	0.0113	0.0113	TRUE	0.2562
CNB04720	5273	2395	5200	4742	3290	3021	4568	3713	4065	3675	3378	3597	3832.74	4115	3550	0.862	-0.214	0.0411109425813342	0.0705184594795764	0.006	0.0086	0.0076	0.0076	TRUE	0.1128
CNB04730	10836	6587	12646	9861	7790	6659	9388	10211	9886	7642	7999	7929	8842.49	9828	7857	0.799	-0.323	0.000166333344498206	0.000502029784760522	0.001	0.0082	0.0052	0.0052	TRUE	0.0188
CNB04740	8367	4823	9106	9720	8103	6253	7249	7477	7118	7533	8321	7445	7523.78	7281	7766	1.067	0.093	0.300418046417839	0.385512257823318	0.002	0.0082	0.0057	0.0057	TRUE	0.0476
CNB04750	1566	714	1671	2220	1509	1543	1357	1107	1306	1720	1550	1837	1479.51	1257	1702	1.352	0.435	0.000216534571760877	0.000642246709794907	0.0081	0.0097	0.0092	0.0092	TRUE	0.1237
CNB04760	1051	553	1220	1690	1239	1124	911	857	954	1310	1272	1338	1106.97	907	1307	1.438	0.524	4.55588988438637e-07	2.10574882522405e-06	5e-04	0.0103	0.0068	0.0068	TRUE	0.0255
CNB04765	124	42	144	93	53	65	107	65	113	72	54	77	81.5	95	68	0.705	-0.505	0.0650291606553773	0.105640509025451	0.042	0.0411	0.0413	0.0413	TRUE	0.5859
CNB04770	3959	2259	4196	2977	2138	1861	3430	3502	3280	2307	2195	2216	2821.73	3404	2239	0.658	-0.603	2.34088761581535e-11	1.67372201916118e-10	6e-04	0.0088	0.0055	0.0055	TRUE	0.0124
CNB04780	1962	1146	2173	1828	1290	1206	1700	1777	1699	1417	1325	1436	1558.72	1725	1393	0.808	-0.308	0.00153278819426751	0.00379362216266058	4e-04	0.0096	0.0062	0.0062	TRUE	0.0216
CNB04790	2544	1209	2633	2747	1960	1602	2204	1874	2058	2129	2013	1907	2030.92	2045	2016	0.985	-0.022	0.835204336508477	0.87397132023653	0.0042	0.0092	0.0074	0.0074	TRUE	0.0624
CNB04800	1546	885	2077	1791	990	1199	1339	1372	1624	1388	1017	1428	1361.2	1445	1278	0.883	-0.179	0.205613697593865	0.283445837698032	0.0201	0.0099	0.0136	0.0136	TRUE	0.3819
CNB04810	7681	3581	8946	12799	8391	7541	6655	5551	6993	9919	8617	8979	7785.57	6400	9172	1.432	0.518	2.96589339864449e-06	1.19428562856718e-05	0.0094	0.0082	0.0087	0.0087	TRUE	0.1622
CNB04815	173	81	147	349	322	215	150	126	115	270	331	256	207.91	130	286	2.194	1.133	9.22140508343155e-10	5.74431136212259e-09	0.0142	0.0209	0.019	0.019	TRUE	0.2103
CNB04820	5855	3887	6545	4804	4114	3353	5073	6026	5116	3723	4225	3992	4692.41	5405	3980	0.737	-0.441	2.73687134725834e-05	9.48743895901061e-05	0.0066	0.0085	0.0077	0.0077	TRUE	0.1216
CNB04830	518	215	500	583	392	306	449	333	391	452	403	364	398.6	391	406	1.036	0.051	0.736990198563484	0.793552767441	0.0137	0.0147	0.0144	0.0144	TRUE	0.1902
CNB04840	2943	2081	3170	2808	3612	2333	2550	3226	2478	2176	3709	2778	2819.47	2751	2888	1.05	0.07	0.67105741106278	0.739687124208796	0.0456	0.0088	0.0195	0.0195	TRUE	0.3272
CNB04850	10736	5233	11921	9150	6519	5628	9301	8112	9319	7091	6694	6701	7869.8	8911	6829	0.766	-0.384	5.0452781025158e-05	0.000167535587492358	0.0034	0.0082	0.0063	0.0063	TRUE	0.0743
CNB04860	8987	4264	9545	8528	4674	5367	7786	6610	7462	6609	4800	6390	6609.43	7286	5933	0.814	-0.297	0.0201319527667726	0.0375977973902983	0.0171	0.0083	0.0116	0.0116	TRUE	0.3405
CNB04870	3298	1591	3885	9000	6837	5268	2857	2466	3037	6975	7021	6272	4771.44	2787	6756	2.422	1.276	6.93080287271075e-33	1.48664600130508e-31	0.007	0.0084	0.008	0.008	TRUE	0.1196
CNB04880	234436	122612	199296	180339	135058	114074	203106	190074	155796	139757	138688	135824	160541.03	182992	138090	0.755	-0.406	0.000176610036446533	0.000531112214867342	0.009	0.0079	0.0084	0.0084	TRUE	0.2071
CNB04890	8729	6182	10290	11228	9544	7997	7562	9583	8044	8701	9801	9522	8868.92	8396	9341	1.113	0.154	0.160971100522706	0.231435239536767	0.0096	0.0082	0.0086	0.0086	TRUE	0.1853
CNB04895	287	190	397	258	189	149	249	295	310	200	194	177	237.49	285	190	0.671	-0.575	0.000483560725271649	0.00133710491743867	0.0058	0.0193	0.0151	0.0151	TRUE	0.1465
CNB04900	1072	543	1194	1154	818	772	929	842	933	894	840	919	892.9	901	884	0.979	-0.03	0.783607738266348	0.832865954013687	0.0012	0.0109	0.0076	0.0076	TRUE	0.0368
CNB04905	378	233	476	869	887	607	327	361	372	673	911	723	561.3	353	769	2.175	1.121	1.50529498141162e-14	1.35190991013499e-13	0.0142	0.0127	0.0132	0.0132	TRUE	0.3095
CNB04910	19665	13404	24448	23775	19082	15480	17037	20779	19112	18425	19595	18432	18896.52	18976	18817	0.992	-0.012	0.90453296361435	0.927482129151595	0.0044	0.008	0.007	0.007	TRUE	0.0978
CNB04920	3625	2017	4319	4200	2297	2554	3141	3127	3376	3255	2359	3041	3049.7	3215	2885	0.897	-0.156	0.207635332752482	0.2856979417653	0.0134	0.0088	0.0107	0.0107	TRUE	0.3092
CNB04930	78382	35001	65666	57953	26834	38882	67907	54259	51333	44912	27555	46296	48710.3	57833	39588	0.685	-0.547	0.00103475212833679	0.00267069201971038	0.0465	0.0079	0.02	0.02	TRUE	0.8654
CNB04940	954	618	951	1314	1059	820	827	958	743	1018	1087	976	935.01	843	1027	1.224	0.291	0.0183187653830146	0.0345424685515279	0.0081	0.0108	0.0099	0.0099	TRUE	0.161
CNB04950	4240	2192	4449	3475	2681	2303	3673	3398	3478	2693	2753	2742	3122.92	3516	2729	0.776	-0.366	4.0901731009806e-05	0.000137962683528241	6e-04	0.0087	0.0054	0.0054	TRUE	0.0186
CNB04960	11746	7156	13024	11564	8530	7773	10176	11093	10181	8962	8759	9255	9737.82	10483	8992	0.858	-0.221	0.0112555644524263	0.0226066306638429	0.0015	0.0082	0.0054	0.0054	TRUE	0.0313
CNB04980	167	64	190	194	146	103	145	99	149	150	150	123	135.89	131	141	1.067	0.094	0.660952476019871	0.73049741721856	0.0187	0.0278	0.0256	0.0256	TRUE	0.3704
CNB04990	3325	1593	3749	4155	2830	2589	2881	2469	2931	3220	2906	3083	2914.93	2760	3070	1.111	0.152	0.144955425419065	0.211808765361015	0.005	0.0088	0.0075	0.0075	TRUE	0.1001
CNB05000	3614	2378	3853	3517	3516	2446	3131	3686	3012	2726	3611	2912	3179.65	3276	3083	0.941	-0.087	0.493505932683911	0.578355357476623	0.0145	0.0087	0.0113	0.0113	TRUE	0.2727
CNB05010	4615	2336	5287	5039	3465	3080	3998	3621	4133	3905	3558	3667	3813.84	3917	3710	0.947	-0.079	0.412910130181543	0.500140413531299	0.003	0.0086	0.0065	0.0065	TRUE	0.0521
CNB05030	68500	36208	71025	58878	36636	36095	59346	56130	55523	45629	37621	42977	49537.46	57000	42076	0.738	-0.438	8.5180870833653e-06	3.18790972267336e-05	0.0053	0.0079	0.007	0.007	TRUE	0.105
CNB05040	3738	2263	4234	4729	3174	2984	3238	3508	3310	3665	3259	3553	3422.26	3352	3492	1.042	0.06	0.526848446360773	0.609202983684439	0.0022	0.0087	0.0062	0.0062	TRUE	0.0415
CNB05050	3133	2315	3621	3295	3355	2681	2714	3589	2831	2554	3445	3192	3054.1	3045	3064	1.007	0.01	0.942506912798261	0.955919788527449	0.0229	0.0088	0.0133	0.0133	TRUE	0.2928
CNB05060	366	188	345	1138	998	791	317	291	270	882	1025	942	621.13	293	950	3.243	1.697	2.59758681876177e-39	7.11438241105495e-38	0.0047	0.0122	0.0098	0.0098	TRUE	0.0668
CNB05080	1438	628	1390	1249	812	779	1246	974	1087	968	834	928	1005.88	1102	910	0.824	-0.279	0.0254088222464724	0.0464066337419727	0.0091	0.0106	0.0102	0.0102	TRUE	0.1559
CNB05090	1144	461	1176	1584	1101	982	991	715	919	1228	1131	1169	1025.41	875	1176	1.339	0.421	0.0012936460491436	0.00325647019131173	0.0128	0.0105	0.0113	0.0113	TRUE	0.2861
CNB05100	29260	26098	37947	16559	25303	21544	25350	40457	29664	12833	25983	25652	26656.51	31824	21489	0.675	-0.566	0.110419178065783	0.167511630171666	0.0907	0.008	0.0313	0.0907	TRUE	1.1388
CNB05110	48923	30850	56419	46910	30742	32920	42385	47824	44105	36354	31568	39197	40238.73	44771	35706	0.798	-0.326	0.00186830790102155	0.00454094050897354	0.0077	0.0079	0.0079	0.0079	TRUE	0.1258
CNB05120	1864	707	1782	2232	1854	1265	1615	1096	1393	1730	1904	1506	1540.62	1368	1713	1.25	0.322	0.0250456925673591	0.0458100965774357	0.0239	0.0096	0.0142	0.0142	TRUE	0.3365
CNB05130	1932	753	2075	5797	3945	3273	1674	1167	1622	4492	4051	3897	2817.3	1488	4147	2.781	1.475	3.25029143653991e-28	5.87000862163121e-27	0.0196	0.0088	0.0125	0.0125	TRUE	0.4113
CNB05140	27840	17867	33484	26724	17101	18150	24119	27698	26176	20710	17561	21611	22979.03	25998	19961	0.768	-0.381	0.000333050390859444	0.000951080564677464	0.008	0.008	0.0081	0.0081	TRUE	0.1353
CNB05150	8183	4969	9343	9519	7083	6044	7089	7703	7304	7377	7273	7196	7323.81	7365	7282	0.989	-0.016	0.852028744719587	0.888071476647496	7e-04	0.0082	0.0051	0.0051	TRUE	0.0194
CNB05160	1856	984	2091	2634	1845	1639	1608	1525	1635	2041	1895	1952	1775.89	1589	1963	1.234	0.303	0.00159433939430093	0.0039327433961394	8e-04	0.0094	0.0061	0.0061	TRUE	0.0153
CNB05180	2172	1128	2728	3690	2506	2340	1882	1749	2133	2860	2573	2786	2330.35	1921	2740	1.424	0.51	2.25192329916466e-06	9.26489610606044e-06	0.006	0.009	0.0079	0.0079	TRUE	0.1132
CNB05190	1954	734	2029	2911	1447	1563	1693	1138	1586	2256	1486	1861	1669.95	1472	1868	1.267	0.341	0.0385486477240813	0.0667102968969219	0.0404	0.0095	0.019	0.019	TRUE	0.1833
CNB05200	8045	4447	8335	3099	2920	2034	6970	6894	6516	2402	2998	2422	4700.22	6793	2607	0.384	-1.382	1.97191769797138e-36	4.9055000725675e-35	0.0087	0.0084	0.0084	0.0084	TRUE	0.2088
CNB05220	7686	3291	8869	7362	4032	4756	6659	5102	6933	5705	4140	5663	5700.38	6231	5169	0.829	-0.27	0.0608704635593318	0.0996663617764949	0.0272	0.0083	0.0148	0.0148	TRUE	0.3696
CNB05230	1771	1188	2080	2417	2124	1657	1534	1842	1626	1873	2181	1973	1838.18	1667	2009	1.207	0.271	0.015208910039838	0.0293463335499408	0.0067	0.0093	0.0084	0.0084	TRUE	0.0972
CNB05240	16638	11877	20415	8559	7372	6661	14415	18412	15959	6633	7570	7931	11819.92	16262	7378	0.454	-1.14	2.84977845495032e-23	4.31240447475131e-22	0.0117	0.0081	0.0094	0.0094	TRUE	0.163
CNB05250	3361	1774	3896	2638	1902	1891	2912	2750	3046	2044	1953	2252	2492.76	2903	2083	0.717	-0.48	1.82593909809437e-06	7.62144553634419e-06	0.0034	0.009	0.0069	0.0069	TRUE	0.0596
CNB05260	1382	680	1473	390	232	254	1197	1054	1151	302	238	302	707.64	1134	281	0.248	-2.014	4.48057771445999e-52	1.7572348574817e-50	0.0074	0.0117	0.0105	0.0105	TRUE	0.1966
CNB05270	1993	924	2123	2981	2118	1784	1727	1432	1660	2310	2175	2124	1904.66	1606	2203	1.369	0.454	2.20562602926405e-05	7.73895676122929e-05	0.0048	0.0093	0.0077	0.0077	TRUE	0.103
CNB05280	3449	2140	3254	3313	2253	2203	2988	3317	2544	2567	2314	2623	2725.56	2950	2501	0.849	-0.236	0.0435208041341942	0.0740199871186654	0.0103	0.0089	0.0095	0.0095	TRUE	0.1774
CNB05290	1870	970	1902	2339	1504	1442	1620	1504	1487	1813	1544	1717	1614.11	1537	1691	1.101	0.138	0.191794425484468	0.26717390754751	0.0039	0.0096	0.0075	0.0075	TRUE	0.0699
CNB05310	2744	1567	3071	3438	2923	2216	2377	2429	2401	2664	3002	2639	2585.27	2402	2768	1.152	0.205	0.0344637106658031	0.0606385649835261	0.0022	0.0089	0.0063	0.0063	TRUE	0.0659
CNB05320	6694	4176	7699	6956	5300	4508	5799	6474	6019	5391	5442	5368	5748.72	6097	5400	0.886	-0.175	0.049012820190111	0.082076041490666	0.0014	0.0083	0.0055	0.0055	TRUE	0.035
CNB05330	1723	901	2079	2561	1696	1482	1493	1397	1625	1985	1742	1765	1667.59	1505	1831	1.215	0.281	0.00941543310804493	0.0193230858464552	0.0047	0.0095	0.0078	0.0078	TRUE	0.0669
CNB05340	10582	5268	11220	10580	6428	6235	9168	8166	8771	8199	6601	7424	8054.86	8702	7408	0.851	-0.232	0.0278812481150287	0.0504633840814883	0.0073	0.0082	0.0079	0.0079	TRUE	0.1111
CNB05350	2483	1432	2989	3647	2196	2263	2151	2220	2337	2826	2255	2694	2413.92	2236	2592	1.159	0.213	0.0545191876321741	0.0902705909632901	0.0069	0.009	0.0084	0.0084	TRUE	0.1569
CNB05360	3208	1478	3744	3766	2594	2363	2779	2291	2927	2919	2664	2814	2732.18	2666	2799	1.048	0.068	0.54444921000397	0.625625756571829	0.0086	0.0089	0.0088	0.0088	TRUE	0.1784
CNB05370	1253	401	1205	1789	975	832	1086	622	942	1386	1001	991	1004.57	883	1126	1.272	0.348	0.0580341388503924	0.0954941093099307	0.0547	0.0106	0.0232	0.0232	TRUE	0.7523
CNB05380	24594	11474	25272	32307	20231	19009	21307	17787	19756	25037	20775	22633	21215.91	19617	22815	1.163	0.218	0.0409135385113865	0.070252573381728	0.0084	0.008	0.0081	0.0081	TRUE	0.089
CNB05390	501	253	478	552	472	358	434	392	374	428	485	426	423.11	400	446	1.115	0.157	0.247197883485232	0.328737474265674	0.0037	0.0143	0.0109	0.0109	TRUE	0.0684
CNB05400	3051	2022	3215	2432	2187	1793	2643	3135	2513	1885	2246	2135	2426.07	2764	2089	0.756	-0.403	0.000583177004000344	0.00158804321385139	0.0103	0.009	0.0095	0.0095	TRUE	0.164
CNB05410	1743	837	1836	3074	1739	1591	1510	1298	1435	2382	1786	1894	1717.53	1414	2021	1.428	0.514	5.49406262151021e-05	0.000181167398285421	0.0144	0.0095	0.0111	0.0111	TRUE	0.2997
CNB05430	303	113	330	319	163	182	263	175	258	247	167	217	221.16	232	210	0.902	-0.149	0.462220465258942	0.547951572837823	0.0378	0.0201	0.0249	0.0249	TRUE	0.4409
CNB05440	1065	591	1177	871	464	513	923	916	920	675	476	611	753.54	920	587	0.64	-0.645	2.66158912141943e-06	1.08094440543921e-05	0.0128	0.0115	0.0122	0.0122	TRUE	0.3215
CNB05450	3234	1701	3728	5045	3376	3035	2802	2637	2914	3910	3467	3614	3223.86	2784	3664	1.315	0.395	4.41515476235448e-05	0.000148020464162294	0.0027	0.0087	0.0064	0.0064	TRUE	0.0426
CNB05460	1247	605	1358	1248	793	798	1080	938	1062	967	814	950	968.58	1027	910	0.886	-0.175	0.139559644226077	0.205054604728539	0.0055	0.0107	0.0091	0.0091	TRUE	0.1017
CNB05480	15292	8423	17694	13697	7898	8031	13248	13057	13832	10615	8110	9562	11404.18	13379	9429	0.705	-0.505	4.25636231470785e-06	1.6712778093533e-05	0.0092	0.0081	0.0086	0.0086	TRUE	0.183
CNB05490	277	143	271	305	260	165	240	222	212	236	267	196	228.89	225	233	1.041	0.058	0.735460084636487	0.792353028125297	0.0089	0.0197	0.0166	0.0166	TRUE	0.1953
CNB05500	9635	5451	11459	11334	5791	6293	8347	8450	8958	8783	5947	7493	7996.41	8585	7408	0.863	-0.213	0.100170032737343	0.154365723548734	0.0189	0.0082	0.0119	0.0119	TRUE	0.2746
CNB05505	983	418	1208	392	165	234	852	648	944	304	169	279	532.63	815	251	0.307	-1.702	3.82069224565426e-18	4.34366178459631e-17	0.0598	0.013	0.025	0.025	TRUE	0.6135
CNB05510	39598	25060	40452	35021	31171	23175	34306	38848	31623	27140	32009	27594	31919.97	34926	28914	0.828	-0.272	0.0124876477245584	0.0247808769815489	0.0097	0.008	0.0085	0.0085	TRUE	0.118
CNB05520	6274	3698	8118	7708	4445	4439	5436	5733	6346	5973	4564	5285	5556.27	5838	5274	0.904	-0.146	0.209786034621532	0.288059216381088	0.0118	0.0084	0.0096	0.0096	TRUE	0.1693
CNB05530	9654	5659	10378	6091	3718	3370	8364	8773	8113	4720	3818	4013	6300.02	8417	4184	0.497	-1.008	7.33311271799276e-22	1.02974303167068e-20	0.007	0.0083	0.0077	0.0077	TRUE	0.1546
CNB05540	8733	5083	9225	7920	6058	5250	7566	7880	7211	6138	6221	6251	6877.79	7552	6203	0.822	-0.284	0.00095331067399637	0.00247494835379865	8e-04	0.0083	0.0052	0.0052	TRUE	0.0191
CNB05550	4263	1512	3939	5171	3742	3106	3693	2344	3079	4007	3843	3698	3444.1	3039	3849	1.265	0.34	0.0159459782636866	0.0306347663570189	0.0251	0.0087	0.014	0.014	TRUE	0.2972
CNB05560	3458	2047	4168	4584	3441	3091	2996	3173	3258	3552	3533	3680	3365.62	3142	3588	1.142	0.192	0.0329762842592916	0.0583934843896833	9e-04	0.0087	0.0055	0.0055	TRUE	0.0206
CNB05570	20807	13232	25670	26147	19376	17575	18026	20512	20067	20263	19897	20926	19948.62	19535	20362	1.042	0.06	0.506098419660602	0.589425465737211	0.0025	0.008	0.0058	0.0058	TRUE	0.0559
CNB05580	3767	1668	4005	4841	3175	2678	3264	2586	3131	3752	3260	3189	3196.79	2994	3400	1.135	0.183	0.117773449262022	0.176927112807951	0.0108	0.0087	0.0095	0.0095	TRUE	0.1684
CNB05583	7107	3407	8129	5577	2502	2968	6157	5282	6355	4322	2569	3534	4703.11	5931	3475	0.586	-0.771	6.79587764561939e-07	3.05169898612231e-06	0.0362	0.0084	0.0171	0.0171	TRUE	0.4445
CNB05585	269	150	298	217	137	151	233	233	233	168	141	180	197.86	233	163	0.699	-0.517	0.00258317742672647	0.00609110876101791	0	0.0216	0.0159	0.0159	TRUE	0.146
CNB05600	5786	3217	7264	8768	5609	5587	5013	4987	5679	6795	5760	6652	5814.21	5226	6402	1.225	0.293	0.00506292820858006	0.0111782438928943	0.0064	0.0083	0.0077	0.0077	TRUE	0.094
CNB05610	3003	1520	3312	3102	2106	1959	2602	2356	2589	2404	2163	2333	2407.7	2516	2300	0.914	-0.13	0.183819921513767	0.257962828666789	0.0023	0.009	0.0065	0.0065	TRUE	0.036
CNB05620	6528	3571	6807	5941	4427	4002	5656	5536	5321	4604	4546	4765	5071.3	5504	4638	0.843	-0.247	0.00410070872694721	0.00922589865655334	6e-04	0.0084	0.0051	0.0051	TRUE	0.0105
CNB05630	2624	1530	3025	1925	1246	1439	2273	2372	2365	1492	1279	1713	1915.76	2337	1495	0.64	-0.645	4.92840098741957e-08	2.57005835913587e-07	0.01	0.0093	0.0095	0.0095	TRUE	0.193
CNB05640	15649	9631	17462	20441	16281	13083	13558	14930	13651	15841	16719	15578	15045.94	14046	16046	1.143	0.192	0.029669737074188	0.0532929586253979	0.0021	0.0081	0.0056	0.0056	TRUE	0.0368
CNB05650	5576	3719	6528	5820	4711	3882	4831	5765	5103	4510	4838	4622	4944.89	5233	4657	0.89	-0.168	0.0920698606764538	0.143416929862171	0.0046	0.0084	0.0069	0.0069	TRUE	0.0951
CNB05660	531	302	638	1257	873	753	460	468	499	974	896	897	699.02	476	922	1.939	0.955	1.41698635266914e-16	1.46289494478054e-15	0	0.0118	0.008	0.008	TRUE	0.0296
CNB05670	1254	532	1195	1329	960	857	1086	825	934	1030	986	1020	980.24	948	1012	1.064	0.09	0.465576581592635	0.551141557920341	0.0084	0.0106	0.0099	0.0099	TRUE	0.1928
CNB05673	1103	713	1376	1101	762	689	956	1105	1076	853	782	820	932.11	1046	818	0.784	-0.35	0.00183351856353742	0.00447114092683077	0.003	0.0108	0.008	0.008	TRUE	0.0689
CNB05675	1025	480	1149	1283	940	728	888	744	898	994	965	867	892.78	843	942	1.115	0.156	0.195952900155851	0.27222297678327	0.0061	0.0109	0.0094	0.0094	TRUE	0.1172
CNB05680	4931	2389	5009	4541	3166	2547	4272	3703	3916	3519	3251	3033	3615.67	3964	3268	0.824	-0.279	0.00653456877190747	0.0139939004265599	0.005	0.0086	0.0073	0.0073	TRUE	0.0564
CNB05690	6742	4905	8033	4639	3938	2946	5841	7604	6280	3595	4044	3508	5145.18	6575	3716	0.565	-0.823	2.34110558691417e-12	1.82766169965455e-11	0.0124	0.0084	0.0097	0.0097	TRUE	0.2268
CNB05700	4683	1817	5160	3154	1108	1166	4057	2817	4034	2444	1138	1388	2646.33	3636	1657	0.456	-1.134	0.00317218185424682	0.00733864618846349	0.106	0.0089	0.0319	0.106	TRUE	2.0951
CNB05710	1364	605	1343	1326	1007	771	1182	938	1050	1028	1034	918	1024.86	1057	993	0.939	-0.091	0.450300497348328	0.537183530673995	0.0074	0.0105	0.0095	0.0095	TRUE	0.1281
CNB05720	3491	2463	3743	1234	1257	871	3024	3818	2926	956	1291	1037	2175.47	3256	1095	0.336	-1.572	9.99750342919762e-30	1.91512869158156e-28	0.0231	0.0091	0.0133	0.0133	TRUE	0.2946
CNB05730	765	401	777	541	448	297	663	622	607	419	460	354	520.79	631	411	0.653	-0.616	5.26237741075711e-06	2.03613762279615e-05	0.0066	0.0131	0.0111	0.0111	TRUE	0.1621
CNB05740	1788	980	1970	5726	4002	3474	1549	1519	1540	4437	4110	4136	2881.95	1536	4228	2.752	1.461	1.86297517177622e-57	8.69563340741744e-56	9e-04	0.0088	0.0056	0.0056	TRUE	0.0232
CNB05750	1561	964	2029	3948	2486	2620	1352	1494	1586	3060	2553	3120	2194.15	1477	2911	1.97	0.978	1.89576974955677e-17	2.07345905941622e-16	0.0081	0.0091	0.009	0.009	TRUE	0.1402
CNB05760	1082	457	1117	1471	1256	936	937	708	873	1140	1290	1114	1010.54	839	1181	1.402	0.488	0.000154222434471597	0.000467391996194672	0.0116	0.0106	0.0109	0.0109	TRUE	0.2071
CNB05770	3314	1901	4063	5691	3766	3409	2871	2947	3176	4410	3867	4059	3555.14	2998	4112	1.372	0.456	3.14105616247702e-06	1.25796268003217e-05	0.0032	0.0086	0.0066	0.0066	TRUE	0.0495
CNB05780	649	464	849	742	593	474	562	719	664	575	609	564	615.6	648	583	0.902	-0.15	0.249401376134674	0.331269002208541	0.0068	0.0123	0.0105	0.0105	TRUE	0.1616
CNB05785	696	273	790	615	349	353	603	423	618	477	358	420	483.18	548	418	0.761	-0.394	0.0181040241197236	0.0341861743206632	0.0287	0.0135	0.0179	0.0179	TRUE	0.4299
CNC00010	52	25	66	93	41	42	45	39	52	72	42	50	49.93	45	55	1.211	0.276	0.39213172166927	0.48030259148075	0.0341	0.0622	0.0545	0.0545	TRUE	0.7292
CNC00020	1666	988	1904	2097	1424	1419	1443	1532	1488	1625	1462	1690	1540.05	1488	1592	1.071	0.099	0.3387332058415	0.426343275411596	0.0025	0.0096	0.007	0.007	TRUE	0.061
CNC00030	2516	1299	2743	3956	2666	2452	2180	2014	2144	3066	2738	2920	2510.12	2113	2908	1.376	0.46	1.82601923833955e-06	7.62144553634419e-06	0.0018	0.009	0.0063	0.0063	TRUE	0.0319
CNC00040	3176	2105	3836	3140	2930	2380	2752	3263	2999	2433	3009	2834	2881.57	3005	2759	0.918	-0.123	0.27978285150361	0.364179249757645	0.0088	0.0088	0.0089	0.0089	TRUE	0.1308
CNC00043	1969	936	2110	1412	857	833	1706	1451	1649	1094	880	992	1295.41	1602	989	0.617	-0.697	5.72303090184409e-09	3.27002144977782e-08	0.0081	0.01	0.0095	0.0095	TRUE	0.1112
CNC00045	203	102	207	289	197	166	176	158	162	224	202	198	186.62	165	208	1.258	0.331	0.0528994896534925	0.0877641595552812	0	0.0224	0.0156	0.0156	TRUE	0.053
CNC00050	4338	2462	5611	5749	3787	3943	3758	3817	4386	4455	3889	4695	4166.68	3987	4346	1.09	0.124	0.257337365003379	0.340377580371661	0.008	0.0085	0.0084	0.0084	TRUE	0.103
CNC00060	16222	7546	17779	16194	7646	8539	14054	11698	13898	12550	7852	10167	11703.15	13217	10190	0.771	-0.375	0.0106072794085825	0.0215065915937855	0.0314	0.0081	0.0155	0.0155	TRUE	0.2524
CNC00080	2411	1233	2496	2230	1669	1352	2089	1911	1951	1728	1714	1610	1833.87	1984	1684	0.849	-0.237	0.0148858459230836	0.0287984199586102	0.0013	0.0094	0.0062	0.0062	TRUE	0.0261
CNC00090	413	213	408	186	123	92	358	330	319	144	126	110	231.16	336	127	0.38	-1.397	2.31500288980952e-16	2.34615277578861e-15	0.0039	0.0196	0.0155	0.0155	TRUE	0.1621
CNC00100	3809	2295	4378	4835	3955	3084	3300	3558	3422	3747	4061	3672	3626.74	3427	3827	1.117	0.16	0.0846557553055222	0.133435991953627	0.0017	0.0086	0.0059	0.0059	TRUE	0.0349
CNC00110	16550	8498	17094	21835	15826	12279	14338	13174	13363	16921	16251	14620	14777.99	13625	15931	1.169	0.226	0.0168339914620017	0.0320619814396976	0.0037	0.0081	0.0063	0.0063	TRUE	0.0632
CNC00120	3908	2593	4648	4579	3564	3066	3386	4020	3633	3549	3660	3651	3649.65	3680	3620	0.984	-0.023	0.817501136206821	0.858836191278937	0.0035	0.0086	0.0067	0.0067	TRUE	0.0778
CNC00130	2089	1451	2470	3926	3615	2667	1810	2249	1931	3043	3712	3176	2653.38	1997	3310	1.66	0.731	7.29464689679534e-10	4.56984117504343e-09	0.0116	0.0089	0.0097	0.0097	TRUE	0.1441
CNC00133	176	99	226	137	104	69	152	153	177	106	107	82	129.62	161	98	0.613	-0.707	0.000605343852183941	0.00164100329364304	0.0044	0.0288	0.0224	0.0224	TRUE	0.1822
CNC00135	87	38	107	94	30	38	75	59	84	73	31	45	61.14	73	50	0.685	-0.545	0.0978180849950146	0.151092581530402	0.0875	0.0522	0.0612	0.0612	TRUE	0.7566
CNC00140	1483	883	1574	1931	1695	1161	1285	1369	1230	1496	1741	1382	1417.25	1295	1540	1.191	0.252	0.0302930581062105	0.0542508481837242	0.0074	0.0098	0.009	0.009	TRUE	0.1555
CNC00160	129245	82369	160026	140896	84305	81865	111973	127689	125098	109190	86571	97474	109665.76	121587	97745	0.804	-0.315	0.00348621887616688	0.00801479663934584	0.0091	0.0079	0.0084	0.0084	TRUE	0.1285
CNC00170	3447	2256	3532	4774	3911	3039	2986	3497	2761	3700	4016	3618	3429.83	3081	3778	1.228	0.296	0.00767191042748283	0.0160763270039065	0.0086	0.0087	0.0086	0.0086	TRUE	0.166
CNC00180	996	493	1072	1167	724	737	863	764	838	904	743	878	831.76	822	842	1.023	0.033	0.787112802962797	0.835519483990618	0.0061	0.0111	0.0094	0.0094	TRUE	0.1241
CNC00190	4194	2125	4307	3668	2528	2195	3634	3294	3367	2843	2596	2614	3057.78	3432	2684	0.782	-0.354	0.000204934847799774	0.000609927333281052	0.0022	0.0088	0.0062	0.0062	TRUE	0.0329
CNC00200	318	150	394	374	226	220	276	233	308	290	232	262	266.65	272	261	0.956	-0.065	0.697873711040533	0.760273990265722	0.0118	0.018	0.0162	0.0162	TRUE	0.1571
CNC00210	1775	906	1656	1100	933	768	1538	1404	1295	852	958	914	1160.3	1412	908	0.643	-0.638	1.72913213286087e-08	9.44821745803945e-08	0.0049	0.0102	0.0083	0.0083	TRUE	0.0753
CNC00220	12970	5810	14324	18951	10031	10957	11237	9007	11198	14686	10301	13046	11579.03	10481	12678	1.209	0.274	0.0423895131215971	0.0723372021034875	0.0226	0.0081	0.0131	0.0131	TRUE	0.3222
CNC00230	14945	7572	13787	13759	12427	8555	12948	11738	10778	10663	12761	10186	11512.28	11821	11203	0.948	-0.077	0.496564812007518	0.581489677382656	0.01	0.0081	0.0093	0.0093	TRUE	0.1807
CNC00240	1347	598	1357	2201	1195	1118	1167	927	1061	1706	1227	1331	1236.47	1052	1421	1.351	0.434	0.00213154924618863	0.0051262367212403	0.021	0.0101	0.0135	0.0135	TRUE	0.3739
CNC00250	3670	2234	4281	7691	5657	4848	3180	3463	3347	5960	5809	5772	4588.5	3330	5847	1.757	0.813	1.87800873773522e-20	2.44546992410787e-19	7e-04	0.0085	0.0053	0.0053	TRUE	0.019
CNC00260	3047	2091	3344	3789	3611	2591	2640	3241	2614	2936	3708	3085	3037.47	2832	3243	1.146	0.197	0.11299262763506	0.170871532424821	0.0153	0.0088	0.0108	0.0108	TRUE	0.1913
CNC00270	6448	3525	7729	11626	9279	7602	5586	5464	6042	9010	9528	9051	7447.08	5697	9196	1.614	0.69	8.90450131695055e-15	8.10701026493795e-14	0.0017	0.0082	0.0056	0.0056	TRUE	0.0343
CNC00290	3473	1656	3761	7702	3730	3564	3009	2567	2940	5969	3830	4244	3759.79	2839	4681	1.649	0.721	1.11060917857915e-06	4.81748536362738e-06	0.0324	0.0086	0.0155	0.0155	TRUE	0.7086
CNC00300	4240	2588	4524	4536	4070	3758	3673	4012	3537	3515	4179	4475	3898.51	3741	4056	1.084	0.117	0.298609226449577	0.384232567056454	0.0091	0.0086	0.0089	0.0089	TRUE	0.1671
CNC00310	30445	14760	34133	11219	3232	4636	26376	22881	26683	8694	3319	5520	15578.91	25313	5844	0.231	-2.115	6.49392092303904e-08	3.34434404645709e-07	0.1102	0.008	0.0339	0.1102	TRUE	2.1868
CNC00320	1789	1216	1986	2566	2355	1786	1550	1885	1553	1989	2418	2127	1920.15	1663	2178	1.312	0.392	0.00106876720896678	0.00275098604311914	0.011	0.0093	0.0098	0.0098	TRUE	0.1602
CNC00325	1357	721	1634	1598	1096	992	1176	1118	1277	1238	1125	1181	1185.95	1190	1181	0.992	-0.012	0.910176410406596	0.931683281571416	0.0026	0.0102	0.0074	0.0074	TRUE	0.0499
CNC00330	2781	986	3186	4140	2077	2291	2409	1529	2491	3208	2133	2728	2416.25	2143	2690	1.254	0.326	0.0625737751071491	0.102051914717073	0.0504	0.009	0.0217	0.0217	TRUE	0.3756
CNC00340	1236	637	1224	1867	1695	1086	1071	987	957	1447	1741	1293	1249.27	1005	1494	1.486	0.572	7.25558443449828e-06	2.74643138959764e-05	0.0121	0.01	0.0108	0.0108	TRUE	0.2504
CNC00350	71893	37375	71043	64506	39021	38264	62285	57939	55537	49990	40070	45560	51896.78	58587	45207	0.772	-0.374	0.000354442769895359	0.00100524034183416	0.0077	0.0079	0.0079	0.0079	TRUE	0.121
CNC00360	14779	8990	17460	19500	13036	12389	12804	13936	13649	15112	13386	14751	13939.81	13463	14416	1.071	0.099	0.280618762422717	0.365026453422174	0.0028	0.0081	0.006	0.006	TRUE	0.0478
CNC00370	2463	1025	2750	2824	1779	1718	2134	1589	2150	2189	1827	2046	1988.91	1958	2021	1.03	0.043	0.742318520034256	0.798197136727296	0.0176	0.0092	0.012	0.012	TRUE	0.3184
CNC00380	683	365	757	857	546	522	592	566	592	664	561	622	599.28	583	616	1.055	0.078	0.524720040916286	0.607472139676377	0.0026	0.0124	0.0091	0.0091	TRUE	0.072
CNC00390	9792	4852	9199	8498	7152	5219	8483	7522	7191	6586	7344	6214	7223.37	7732	6715	0.868	-0.204	0.0531979658804641	0.0881931260269424	0.0072	0.0082	0.0078	0.0078	TRUE	0.0887
CNC00400	5241	3124	5581	4100	2822	2996	4541	4843	4363	3177	2898	3567	3898.13	4582	3214	0.702	-0.511	1.31389332427647e-06	5.61837738922865e-06	0.0065	0.0086	0.0078	0.0078	TRUE	0.111
CNC00410	1164	466	1191	2894	2197	1713	1008	722	931	2243	2256	2040	1533.39	887	2180	2.447	1.291	8.5077615471179e-24	1.31443924322372e-22	0.0143	0.0096	0.0111	0.0111	TRUE	0.2942
CNC00420	7992	5683	9678	4903	3666	3039	6924	8810	7566	3800	3765	3618	5747.01	7767	3728	0.48	-1.058	6.26384880239926e-23	9.39293888287383e-22	0.0077	0.0083	0.0081	0.0081	TRUE	0.1672
CNC00430	3766	2393	4122	4375	3456	3132	3263	3710	3222	3390	3549	3729	3477.2	3398	3556	1.047	0.066	0.503003979842395	0.586759567272566	0.0037	0.0087	0.0068	0.0068	TRUE	0.0765
CNC00440	1121	528	1019	955	667	654	971	819	797	740	685	779	798.33	862	735	0.851	-0.233	0.0604499373236784	0.0990267386508503	0.0069	0.0113	0.0098	0.0098	TRUE	0.1499
CNC00450	628	326	696	1444	1060	900	544	505	544	1119	1088	1072	812.11	531	1093	2.054	1.038	2.2717771645916e-21	3.10460598905425e-20	0	0.0112	0.0072	0.0072	TRUE	0.0186
CNC00460	3208	1943	3436	2876	2742	2030	2779	3012	2686	2229	2816	2417	2656.49	2826	2487	0.88	-0.184	0.102622755656853	0.157522840318116	0.0085	0.0089	0.0087	0.0087	TRUE	0.1623
CNC00470	15655	5002	17441	12420	4798	5982	13563	7754	13634	9625	4927	7123	9437.65	11650	7225	0.62	-0.689	0.0573686819466477	0.094469471786927	0.0947	0.0082	0.0316	0.0947	TRUE	0.3796
CNC00480	427	232	409	587	445	392	370	360	320	455	457	467	404.65	350	460	1.316	0.396	0.00285257801948719	0.00666204619914063	0	0.0146	0.0101	0.0101	TRUE	0.0709
CNC00490	2870	1454	3599	6208	4120	3187	2486	2254	2813	4811	4231	3795	3398.39	2518	4279	1.698	0.764	2.21296958683634e-10	1.44793311170299e-09	0.0129	0.0087	0.0101	0.0101	TRUE	0.1449
CNC00500	1139	620	1175	1229	983	805	987	961	919	952	1009	958	964.47	956	973	1.019	0.027	0.795765282311304	0.84133550664529	0	0.0107	0.0069	0.0069	TRUE	0.0145
CNC00510	1906	1190	2173	2457	2000	1733	1651	1845	1699	1904	2054	2063	1869.34	1732	2007	1.16	0.214	0.0311850966247851	0.0556268383673287	0.0019	0.0093	0.0066	0.0066	TRUE	0.0377
CNC00520	3167	1440	3288	2529	1849	1655	2744	2232	2570	1960	1899	1971	2229.26	2515	1943	0.771	-0.374	0.000414362236430207	0.00115930472902466	0.0049	0.0091	0.0076	0.0076	TRUE	0.1139
CNC00540	14	3	6	44	9	21	12	5	5	34	9	25	14.97	7	23	3.132	1.647	0.0112155299081296	0.0225597965546306	0.2807	0.189	0.2124	0.2124	TRUE	0.2289
CNC00550	1505	687	1359	1319	942	843	1304	1065	1062	1022	967	1004	1070.75	1144	998	0.872	-0.198	0.0933664348237639	0.145095599064925	0.0063	0.0104	0.0091	0.0091	TRUE	0.183
CNC00560	263	121	296	272	170	152	228	188	231	211	175	181	202.19	216	189	0.873	-0.197	0.260865330140618	0.344219671147127	0.0063	0.0213	0.017	0.017	TRUE	0.1216
CNC00565	1057	531	1146	1269	1199	875	916	823	896	983	1231	1042	981.88	878	1085	1.233	0.303	0.0127620089254218	0.0252648133684873	0.0071	0.0106	0.0096	0.0096	TRUE	0.1656
CNC00570	6746	3969	7815	6375	5220	4601	5844	6153	6109	4940	5360	5478	5647.58	6035	5259	0.871	-0.199	0.0268511396931139	0.0487682104392899	0.0016	0.0084	0.0056	0.0056	TRUE	0.0347
CNC00580	1992	1269	2180	2401	2032	1509	1726	1967	1704	1861	2087	1797	1856.87	1799	1915	1.066	0.092	0.39789627583981	0.485669228433639	0.0056	0.0093	0.008	0.008	TRUE	0.0779
CNC00590	7497	3681	7402	6000	3981	3775	6495	5706	5786	4650	4088	4495	5203.4	5996	4411	0.736	-0.443	8.30843529204385e-06	3.11648608464441e-05	0.0045	0.0084	0.0069	0.0069	TRUE	0.065
CNC00600	6467	4635	7701	8157	6260	5665	5603	7185	6020	6321	6428	6745	6383.82	6269	6498	1.037	0.053	0.630157243727464	0.702566000594087	0.0073	0.0083	0.0084	0.0084	TRUE	0.1973
CNC00620	2122	1027	2306	2999	2141	1716	1838	1592	1803	2324	2199	2043	1966.5	1744	2189	1.253	0.326	0.00197582780759502	0.00477948420027	0.0042	0.0093	0.0075	0.0075	TRUE	0.0673
CNC00630	2340	1239	2284	2002	2153	1362	2027	1921	1785	1551	2211	1622	1852.92	1911	1795	0.939	-0.091	0.507117100251657	0.589989843859572	0.0206	0.0093	0.013	0.013	TRUE	0.4972
CNC00640	223	106	257	366	305	239	193	164	201	284	313	285	239.97	186	294	1.566	0.647	5.50546549036673e-05	0.000181453134113131	0.0011	0.0192	0.0141	0.0141	TRUE	0.0926
CNC00650	1538	778	1660	3135	2059	1973	1332	1206	1298	2430	2114	2349	1788.21	1279	2298	1.795	0.844	4.50869224768278e-16	4.46024062949872e-15	0.0034	0.0094	0.0071	0.0071	TRUE	0.0591
CNC00660	4131	2534	5013	4678	3459	3251	3579	3928	3919	3625	3552	3871	3745.69	3809	3683	0.967	-0.048	0.60473119613836	0.67957924177773	0.002	0.0086	0.006	0.006	TRUE	0.0342
CNC00670	4899	3014	5524	5622	4991	3602	4244	4672	4318	4357	5125	4289	4500.96	4411	4590	1.041	0.058	0.577918070854708	0.65623453377163	0.0055	0.0085	0.0076	0.0076	TRUE	0.1264
CNC00680	3427	2060	4023	3373	2420	2302	2969	3193	3145	2614	2485	2741	2857.88	3102	2613	0.842	-0.247	0.00819684603816461	0.0170579475036797	0.0014	0.0088	0.0059	0.0059	TRUE	0.0221
CNC00690	2156	859	2260	2051	1548	1087	1868	1332	1767	1589	1590	1294	1573.26	1656	1491	0.9	-0.153	0.273892063131634	0.358229351244799	0.0204	0.0096	0.0134	0.0134	TRUE	0.3418
CNC00700	46024	18412	45020	46384	26700	26142	39873	28542	35194	35946	27418	31126	33016.62	34536	31497	0.912	-0.133	0.31978631478324	0.40612065422175	0.0211	0.008	0.0128	0.0128	TRUE	0.2752
CNC00705	554	204	581	561	296	272	480	316	454	435	304	324	385.49	417	354	0.847	-0.239	0.196012826171574	0.272249164263452	0.0382	0.0149	0.0219	0.0219	TRUE	0.4709
CNC00710	832	445	731	1063	969	723	721	690	571	824	995	861	776.97	661	893	1.354	0.437	0.00100040313124235	0.00258606550463117	0.0113	0.0114	0.0113	0.0113	TRUE	0.1737
CNC00720	2464	1188	2426	3764	1832	1696	2135	1842	1896	2917	1881	2019	2115.07	1958	2272	1.161	0.216	0.153008330074574	0.221476132722052	0.0331	0.0092	0.0159	0.0159	TRUE	0.7511
CNC00730	71719	36682	72677	90277	52378	54023	62135	56865	56814	69962	53786	64324	60647.42	58605	62691	1.07	0.097	0.377529833273011	0.465971645239017	0.0097	0.0079	0.0087	0.0087	TRUE	0.1891
CNC00760	8058	4330	8440	14751	14624	10217	6981	6712	6598	11432	15017	12165	9817.51	6764	12871	1.903	0.928	2.23380913881656e-16	2.27081088528776e-15	0.0111	0.0081	0.0091	0.0091	TRUE	0.2601
CNC00780	6415	3852	7793	7329	4935	4923	5558	5971	6092	5680	5068	5862	5705.03	5874	5537	0.943	-0.085	0.379076834973672	0.467532799070617	0.0037	0.0083	0.0066	0.0066	TRUE	0.0667
CNC00790	2304	1055	2346	3098	2054	1861	1996	1635	1834	2401	2109	2216	2031.9	1822	2242	1.229	0.298	0.00681576024112823	0.0144884088769076	0.0063	0.0092	0.0082	0.0082	TRUE	0.0928
CNC00800	3282	1901	3672	3547	2803	2153	2843	2947	2871	2749	2878	2564	2808.59	2887	2730	0.946	-0.08	0.392716262163967	0.480687605839847	0.0013	0.0088	0.0059	0.0059	TRUE	0.034
CNC00810	1264	720	1363	2304	1594	1513	1095	1116	1066	1786	1637	1801	1416.76	1092	1741	1.595	0.674	1.84162418940983e-11	1.33402023250365e-10	0.0011	0.0098	0.0065	0.0065	TRUE	0.0331
CNC00820	1913	1286	2099	1543	1390	984	1657	1994	1641	1196	1427	1172	1514.42	1764	1265	0.718	-0.477	0.000103836273306544	0.000325556679033006	0.0116	0.0097	0.0102	0.0102	TRUE	0.1521
CNC00830	17734	10134	21913	19177	11882	12135	15364	15710	17130	14862	12201	14449	14952.61	16068	13837	0.861	-0.216	0.038026586543132	0.0659963905755116	0.0069	0.0081	0.0077	0.0077	TRUE	0.1308
CNC00840	2488	1657	2857	3095	2621	2127	2156	2569	2233	2399	2691	2533	2430.02	2319	2541	1.097	0.133	0.209287785961747	0.287613403556803	0.0055	0.009	0.0077	0.0077	TRUE	0.1042
CNC00843	211	88	202	406	280	271	183	136	158	315	288	323	233.66	159	309	1.922	0.943	2.11645389869232e-08	1.1460667026579e-07	0.0043	0.0195	0.0156	0.0156	TRUE	0.1785
CNC00845	1635	871	1656	1711	1585	1033	1417	1350	1295	1326	1628	1230	1374.14	1354	1395	1.03	0.043	0.727042155398285	0.785082340498506	0.0109	0.0098	0.0102	0.0102	TRUE	0.2556
CNC00850	1741	937	2017	2112	1536	1443	1508	1453	1577	1637	1577	1718	1578.3	1513	1644	1.086	0.119	0.22934607428345	0.308446356437781	0.001	0.0096	0.0064	0.0064	TRUE	0.0183
CNC00870	5391	3758	6110	4190	3962	2997	4671	5826	4776	3247	4068	3568	4359.44	5091	3628	0.713	-0.488	5.36689172500882e-05	0.000177238457166709	0.014	0.0085	0.0103	0.0103	TRUE	0.1923
CNC00880	6191	3216	6734	5071	3594	3172	5364	4985	5264	3930	3691	3777	4501.76	5204	3799	0.73	-0.454	2.72438132371004e-07	1.2962813649354e-06	9e-04	0.0085	0.0054	0.0054	TRUE	0.0162
CNC00890	18925	15129	22172	15763	16151	13142	16396	23453	17333	12216	16585	15648	16938.38	19061	14816	0.777	-0.363	0.0128033822047879	0.0253391511655224	0.0322	0.008	0.0153	0.0153	TRUE	0.4962
CNC00900	8266	4914	9946	10789	7567	6975	7161	7618	7775	8361	7770	8305	7831.77	7518	8145	1.084	0.116	0.189529202140107	0.264518751691857	0.0015	0.0082	0.0055	0.0055	TRUE	0.0212
CNC00910	6398	4059	6974	8727	7351	6031	5543	6292	5452	6763	7549	7181	6463.29	5762	7164	1.244	0.315	0.00134792435294962	0.00337260951730846	0.0045	0.0083	0.0068	0.0068	TRUE	0.0779
CNC00920	62837	36310	67997	84802	48070	48844	54440	56288	53155	65719	49362	58157	56186.85	54628	57746	1.057	0.08	0.470930381262402	0.556485392584632	0.0097	0.0079	0.0089	0.0089	TRUE	0.1976
CNC00935	2147	1387	2529	2367	1572	1410	1860	2150	1977	1834	1614	1679	1852.44	1996	1709	0.858	-0.221	0.0358500538205155	0.0627612669631211	0.004	0.0093	0.0075	0.0075	TRUE	0.0534
CNC00940	3926	2683	4634	5932	5236	4293	3401	4159	3623	4597	5377	5112	4378.08	3728	5029	1.35	0.433	7.6783065868408e-05	0.000245380019564035	0.0082	0.0085	0.0084	0.0084	TRUE	0.1226
CNC00950	5148	3544	6031	6720	4849	4307	4460	5494	4715	5208	4979	5128	4997.32	4890	5105	1.045	0.063	0.538579390923784	0.620063262644231	0.0052	0.0084	0.0075	0.0075	TRUE	0.1405
CNC00960	4625	2441	4334	4385	4057	2823	4007	3784	3388	3398	4166	3361	3684.09	3726	3642	0.977	-0.033	0.776330131251708	0.827015220350079	0.0108	0.0086	0.0094	0.0094	TRUE	0.1927
CNC00970	994	441	1149	363	160	184	861	684	898	281	164	219	517.95	814	221	0.273	-1.875	2.71553373887262e-25	4.41141118167837e-24	0.0405	0.0131	0.0206	0.0206	TRUE	0.6527
CNC00980	1363	641	1518	299	120	171	1181	994	1187	232	123	204	653.29	1121	186	0.167	-2.586	5.49120002218247e-46	1.79289033236578e-44	0.0492	0.012	0.0207	0.0207	TRUE	0.9412
CNC00990	42946	23393	52879	50452	27993	28798	37207	36264	41337	39099	28745	34289	36156.84	38269	34044	0.89	-0.169	0.154722966709257	0.223713748549074	0.014	0.0079	0.0101	0.0101	TRUE	0.227
CNC01000	6648	3387	6480	5617	4669	3512	5760	5251	5066	4353	4795	4182	4900.81	5359	4443	0.829	-0.27	0.00654571392432601	0.0140019184222319	0.0045	0.0084	0.0069	0.0069	TRUE	0.0581
CNC01010	13600	6031	14324	8763	4229	4967	11783	9349	11198	6791	4343	5914	8229.52	10777	5683	0.527	-0.923	3.79501724049635e-10	2.43734246802421e-09	0.0306	0.0082	0.0155	0.0155	TRUE	0.5191
CNC01030	1761	1236	1947	2051	1873	1364	1526	1916	1522	1589	1923	1624	1683.44	1655	1712	1.037	0.052	0.6801113400055	0.746939181699495	0.0137	0.0095	0.0109	0.0109	TRUE	0.2239
CNC01040	3567	2453	4228	4352	3531	2979	3090	3803	3305	3373	3626	3547	3457.29	3399	3515	1.035	0.05	0.636652846492163	0.708365799320137	0.0059	0.0087	0.0076	0.0076	TRUE	0.1283
CNC01050	613	236	525	649	424	393	531	366	410	503	435	468	452.27	436	469	1.072	0.1	0.520641624962084	0.603173656535347	0.0185	0.0139	0.0153	0.0153	TRUE	0.4273
CNC01060	4728	2229	5160	5815	4074	3572	4096	3455	4034	4506	4184	4253	4088.06	3862	4314	1.116	0.159	0.115731783124494	0.174175808026601	0.0046	0.0085	0.0071	0.0071	TRUE	0.1009
CNC01070	14795	8457	17558	19804	12938	12721	12818	13110	13726	15347	13286	15147	13905.56	13218	14593	1.104	0.143	0.129197517927897	0.191742308290662	0.0035	0.0081	0.0063	0.0063	TRUE	0.0751
CNC01080	1719	979	1649	1584	1531	1095	1489	1518	1289	1228	1572	1304	1399.92	1432	1368	0.956	-0.065	0.600516708682213	0.675989256988062	0.0117	0.0098	0.0105	0.0105	TRUE	0.2058
CNC01090	3452	1897	3831	3485	2113	2197	2991	2941	2995	2701	2170	2616	2735.45	2976	2496	0.839	-0.254	0.0185320188812597	0.0348949491889174	0.006	0.0089	0.008	0.008	TRUE	0.158
CNC01100	1524	734	1872	1684	862	1046	1320	1138	1463	1305	885	1245	1226.21	1307	1145	0.875	-0.192	0.202882645950861	0.280380770926252	0.0283	0.0101	0.0156	0.0156	TRUE	0.4725
CNC01110	9563	4383	9769	9555	6086	5884	8285	6795	7637	7405	6250	7006	7229.44	7572	6887	0.909	-0.137	0.205460617173251	0.283293732187291	0.0083	0.0082	0.0083	0.0083	TRUE	0.0975
CNC01130	12322	6844	14915	10141	8722	7378	10675	10610	11660	7859	8956	8785	9757.44	10982	8533	0.777	-0.364	0.000127615968458187	0.000392500528510841	0.0037	0.0082	0.0064	0.0064	TRUE	0.0587
CNC01140	2218	1199	2539	1545	1368	1123	1922	1859	1985	1197	1405	1337	1617.39	1922	1313	0.682	-0.551	1.28348456230682e-07	6.38179720852934e-07	0.0032	0.0095	0.0072	0.0072	TRUE	0.0737
CNC01150	3473	1670	3174	3244	2959	2220	3009	2589	2481	2514	3039	2643	2712.46	2693	2732	1.014	0.02	0.861642533723969	0.89457498645402	0.0098	0.0089	0.0092	0.0092	TRUE	0.1293
CNC01160	7764	4106	8092	19977	16033	12113	6726	6365	6326	15482	16464	14423	10964.24	6472	15456	2.388	1.256	6.59217877069217e-43	2.00426426110769e-41	0.0026	0.0081	0.0059	0.0059	TRUE	0.0417
CNC01170	1438	827	1355	1158	694	610	1246	1282	1059	897	713	726	987.25	1196	779	0.653	-0.614	2.73300152755852e-06	1.10723313720403e-05	0.0121	0.0106	0.0113	0.0113	TRUE	0.2165
CNC01180	2472	1170	2329	989	603	676	2142	1814	1821	766	619	805	1327.76	1926	730	0.379	-1.4	6.34591800229323e-28	1.13677687889728e-26	0.0123	0.0099	0.0108	0.0108	TRUE	0.2074
CNC01190	10	11	20	23	11	9	9	17	16	18	11	11	13.53	14	13	0.989	-0.016	0.978165432751441	0.983378288687511	0	0.2083	0.1635	0.1635	TRUE	0.5291
CNC01200	2307	1019	2497	2434	1360	1324	1999	1580	1952	1886	1397	1576	1731.6	1844	1620	0.878	-0.188	0.164301970635905	0.235610874377926	0.0186	0.0094	0.0125	0.0125	TRUE	0.2535
CNC01210	1116	572	1321	2048	1090	1127	967	887	1033	1587	1119	1342	1155.76	962	1349	1.402	0.487	0.000368236402035718	0.00104129391048152	0.0166	0.0102	0.0126	0.0126	TRUE	0.1565
CNC01215	354	130	265	313	198	186	307	202	207	243	203	221	230.45	239	222	0.93	-0.105	0.585480093324115	0.663343941632861	0.0288	0.0196	0.0223	0.0223	TRUE	0.7155
CNC01220	5159	3338	5733	6372	5025	4304	4470	5175	4482	4938	5160	5125	4891.44	4709	5074	1.078	0.109	0.260148778249132	0.343342513388141	0.0036	0.0084	0.0065	0.0065	TRUE	0.0898
CNC01230	6545	4381	7384	6369	5391	4499	5670	6791	5772	4936	5536	5357	5677.1	6078	5276	0.868	-0.203	0.0512622897791431	0.0852185745312668	0.0066	0.0084	0.0077	0.0077	TRUE	0.1272
CNC01240	1919	788	2223	2596	1816	1474	1663	1222	1738	2012	1865	1755	1708.93	1541	1877	1.216	0.282	0.036138445957907	0.0631493856601655	0.0179	0.0095	0.0125	0.0125	TRUE	0.3813
CNC01250	915	449	876	1560	1532	1098	793	696	685	1209	1573	1307	1043.84	725	1363	1.879	0.91	2.00356308260312e-12	1.57902688602776e-11	0.0113	0.0105	0.011	0.011	TRUE	0.2191
CNC01260	2201	1109	2263	2706	2631	1840	1907	1719	1769	2097	2702	2191	2064.12	1798	2330	1.295	0.373	0.00167692443030834	0.00411838644627346	0.0105	0.0092	0.0096	0.0096	TRUE	0.2363
CNC01270	4274	2793	5658	4893	3239	2696	3703	4330	4423	3792	3326	3210	3797.27	4152	3443	0.83	-0.269	0.014530427733491	0.0282675887929494	0.0081	0.0086	0.0085	0.0085	TRUE	0.1099
CNC01280	4033	2598	4749	3972	3604	2755	3494	4027	3712	3078	3701	3280	3548.88	3744	3353	0.896	-0.159	0.136407240255495	0.20100204277755	0.0066	0.0086	0.0079	0.0079	TRUE	0.1003
CNC01290	1764	874	1752	1029	697	662	1528	1355	1370	797	716	788	1092.36	1418	767	0.541	-0.887	1.00347729006844e-15	9.75226903016659e-15	0.0031	0.0104	0.0078	0.0078	TRUE	0.0569
CNC01300	5092	3262	5768	6277	4432	4498	4412	5057	4509	4864	4551	5356	4791.43	4659	4924	1.057	0.08	0.436088385362796	0.523432419084501	0.0057	0.0084	0.0074	0.0074	TRUE	0.0712
CNC01310	7048	4015	7919	11300	8887	7768	6106	6224	6191	8757	9126	9249	7608.81	6174	9044	1.465	0.551	3.46537584199954e-11	2.43568516233011e-10	4e-04	0.0082	0.0048	0.0048	TRUE	0.0095
CNC01320	4398	2839	4904	2524	2376	2371	3810	4401	3834	1956	2440	2823	3210.65	4015	2406	0.599	-0.739	2.31104376701317e-08	1.24736140779831e-07	0.0193	0.0087	0.0123	0.0123	TRUE	0.3281
CNC01330	3066	1875	3452	2644	2075	2053	2656	2907	2699	2049	2131	2444	2480.95	2754	2208	0.802	-0.319	0.00235880229021503	0.00560966687461258	0.005	0.009	0.0075	0.0075	TRUE	0.1051
CNC01340	718	361	737	1612	1313	1073	622	560	576	1249	1348	1278	938.82	586	1292	2.2	1.138	2.36579006476726e-25	3.88130112605875e-24	0.001	0.0108	0.0073	0.0073	TRUE	0.0347
CNC01350	74536	40634	81808	30205	25790	23394	64575	62991	63952	23408	26483	27855	44877.3	63839	25915	0.406	-1.301	1.85212288597164e-43	5.70970720382327e-42	0.0039	0.0079	0.0064	0.0064	TRUE	0.0878
CNC01360	748	338	689	885	548	541	648	524	539	686	563	644	600.56	570	631	1.105	0.144	0.291025957178839	0.375861271274619	0.0103	0.0124	0.0117	0.0117	TRUE	0.1706
CNC01370	2346	995	2551	3473	2190	2105	2032	1542	1994	2691	2249	2506	2169.31	1856	2482	1.335	0.417	0.000946303951168544	0.00245964807386083	0.0141	0.0091	0.011	0.011	TRUE	0.2558
CNC01375	1034	589	999	2925	2639	1823	896	913	781	2267	2710	2171	1622.86	863	2383	2.764	1.467	8.46474105524412e-34	1.8890337950895e-32	0.0096	0.0095	0.0097	0.0097	TRUE	0.1747
CNC01380	1589	721	1471	3174	2328	2138	1377	1118	1150	2460	2391	2546	1840.04	1215	2466	2.026	1.019	3.351635847816e-20	4.2885410037306e-19	0.0063	0.0093	0.0082	0.0082	TRUE	0.1652
CNC01390	4638	2704	5022	4837	4393	3204	4018	4192	3926	3749	4511	3815	4035.05	4045	4025	0.995	-0.007	0.945815599300474	0.957663579615573	0.0056	0.0085	0.0074	0.0074	TRUE	0.1359
CNC01400	5878	4461	7236	5534	4178	3683	5092	6915	5657	4289	4290	4385	5104.8	5888	4321	0.734	-0.445	0.000144319946912027	0.00044040175328403	0.0123	0.0084	0.0097	0.0097	TRUE	0.2815
CNC01410	76293	39161	74413	71870	43002	41482	66097	60708	58171	55697	44158	49391	55703.71	61659	49749	0.807	-0.31	0.00386688980609276	0.00878031710681151	0.0089	0.0079	0.0083	0.0083	TRUE	0.1341
CNC01420	1027	421	1249	1608	942	980	890	653	976	1246	967	1167	983.18	840	1127	1.337	0.42	0.00611244258450147	0.0132094129279673	0.0265	0.0106	0.0158	0.0158	TRUE	0.4269
CNC01430	6257	4603	7432	6321	5955	4637	5421	7136	5810	4899	6115	5521	5816.84	6122	5512	0.901	-0.151	0.225897118475602	0.305373465481601	0.0166	0.0083	0.011	0.011	TRUE	0.2538
CNC01440	3448	1889	4482	3973	2911	2730	2987	2928	3504	3079	2989	3251	3123	3140	3106	0.988	-0.017	0.872578524454615	0.902725125759371	0.0055	0.0087	0.0075	0.0075	TRUE	0.1263
CNC01450	1567	906	1794	1598	1065	1107	1358	1404	1402	1238	1094	1318	1302.43	1388	1217	0.876	-0.19	0.079769668281351	0.126637930866777	0.0034	0.01	0.0077	0.0077	TRUE	0.0929
CNC01460	1221	551	1240	1755	1404	1217	1058	854	969	1360	1442	1449	1188.7	960	1417	1.471	0.557	8.93067535283782e-07	3.93044596537909e-06	0.005	0.0102	0.0083	0.0083	TRUE	0.1038
CNC01470	3984	1953	4308	5903	3537	3675	3452	3028	3368	4575	3632	4376	3738.21	3283	4194	1.277	0.353	0.00176456993505884	0.00431570831349447	0.0089	0.0086	0.0089	0.0089	TRUE	0.1674
CNC01480	483	226	577	839	553	513	418	350	451	650	568	611	508.12	406	610	1.492	0.577	2.53988826756424e-05	8.86019970390304e-05	0.0072	0.0132	0.0114	0.0114	TRUE	0.1494
CNC01490	2786	1524	2877	3016	2213	1968	2414	2363	2249	2337	2272	2343	2329.71	2342	2317	0.99	-0.015	0.873333175834974	0.903123088324443	5e-04	0.009	0.0056	0.0056	TRUE	0.015
CNC01500	6606	3403	5965	7506	6023	5204	5723	5275	4663	5817	6185	6196	5643.27	5220	6066	1.162	0.217	0.0344049625475744	0.0605673550505506	0.0056	0.0084	0.0074	0.0074	TRUE	0.1078
CNC01510	1630	746	1545	2638	1666	1809	1412	1156	1208	2044	1711	2154	1614.25	1259	1970	1.563	0.644	2.03104288598695e-07	9.83942196627766e-07	0.0117	0.0096	0.0104	0.0104	TRUE	0.1593
CNC01520	13589	8355	15689	21515	18136	14381	11773	12952	12265	16673	18623	17123	14901.59	12330	17473	1.417	0.503	3.16654569806216e-08	1.68037348973226e-07	0.0028	0.0081	0.0059	0.0059	TRUE	0.0406
CNC01530	3739	2295	4183	4630	3330	3042	3239	3558	3270	3588	3420	3622	3449.44	3356	3543	1.057	0.079	0.386946640574611	0.475205175788127	0.0014	0.0087	0.0058	0.0058	TRUE	0.0329
CNC01540	7492	3283	7773	10046	7539	5800	6491	5089	6076	7785	7742	6906	6681.56	5885	7478	1.27	0.345	0.0019898848916692	0.00481173187230335	0.0095	0.0083	0.0088	0.0088	TRUE	0.1686
CNC01550	4556	2528	5582	5815	4029	3669	3947	3919	4364	4506	4137	4369	4207	4077	4337	1.064	0.089	0.344135495787694	0.431994330697128	0.0024	0.0085	0.0061	0.0061	TRUE	0.0467
CNC01570	5489	2617	5382	7044	5381	4530	4755	4057	4207	5459	5526	5394	4899.65	4340	5460	1.257	0.33	0.000574650868463218	0.00156869273318542	0.0034	0.0084	0.0064	0.0064	TRUE	0.0858
CNC01580	1087	529	1065	1009	858	659	942	820	833	782	881	785	840.33	865	816	0.942	-0.086	0.463287691760114	0.548922206111197	0.0041	0.0111	0.0087	0.0087	TRUE	0.0735
CNC01590	2472	1439	2758	3321	2808	2323	2142	2231	2156	2574	2883	2766	2458.58	2176	2741	1.26	0.333	0.000440209607506866	0.00122747550633383	0.0016	0.009	0.006	0.006	TRUE	0.0352
CNC01600	3865	1952	4055	5012	3764	3181	3348	3026	3170	3884	3865	3788	3513.54	3181	3846	1.208	0.273	0.00248821946637548	0.00588576681767904	9e-04	0.0086	0.0056	0.0056	TRUE	0.0256
CNC01610	30661	11502	32447	28048	16340	18238	26563	17830	25365	21736	16779	21715	21664.97	23253	20077	0.863	-0.212	0.151148527793363	0.219455080441272	0.0308	0.008	0.0157	0.0157	TRUE	0.5081
CNC01620	5335	3351	6289	6637	5427	4567	4622	5195	4916	5143	5573	5438	5147.87	4911	5385	1.097	0.133	0.149453464913678	0.217661517347365	0.0022	0.0084	0.006	0.006	TRUE	0.0323
CNC01630	3970	2527	4488	4589	4176	3188	3439	3917	3508	3556	4288	3796	3750.95	3621	3880	1.072	0.1	0.347617734023633	0.435952760853101	0.0068	0.0086	0.0079	0.0079	TRUE	0.1032
CNC01640	783	481	759	638	474	463	678	746	593	494	487	551	591.63	672	511	0.761	-0.393	0.00279173560417809	0.0065291544052549	0.0071	0.0125	0.0107	0.0107	TRUE	0.1282
CNC01650	3629	2000	3936	5368	3934	3487	3144	3100	3077	4160	4040	4152	3612.16	3107	4117	1.325	0.406	2.09664929754803e-06	8.66911512423477e-06	0	0.0086	0.005	0.005	TRUE	0.0033
CNC01660	89	54	96	121239	89315	72324	77	84	75	93956	91716	86114	45337.02	79	90595	1162.981	10.184	0	0	0.0018	0.0079	0.006	0.006	TRUE	0.0229
CNC01670	1737	1025	3442	2874	2395	2089	1505	1589	2691	2227	2459	2487	2159.75	1928	2391	1.239	0.309	0.0801223246113879	0.127167329387998	0.0526	0.0091	0.0219	0.0219	TRUE	1.4584
CNC01680	13206	9345	16246	14443	11918	9973	11441	14487	12700	11193	12238	11875	12322.27	12876	11769	0.914	-0.129	0.222518188620095	0.301728836778639	0.008	0.0081	0.008	0.008	TRUE	0.1456
CNC01690	1116	532	1224	1132	827	720	967	825	957	877	849	857	888.7	916	861	0.938	-0.093	0.411051618726962	0.498071321558008	0.0022	0.0109	0.008	0.008	TRUE	0.0841
CNC01700	15564	9254	17840	23134	15664	14345	13484	14346	13946	17928	16085	17080	15478.18	13925	17031	1.223	0.291	0.000922128396839878	0.00240719457040359	0.0018	0.008	0.0055	0.0055	TRUE	0.0289
CNC01710	1517	776	1794	2259	1338	1429	1314	1203	1402	1751	1374	1701	1457.62	1306	1609	1.23	0.298	0.0147569217802881	0.0286158214042567	0.01	0.0097	0.0101	0.0101	TRUE	0.1963
CNC01720	1777	1029	2296	2750	1799	1730	1540	1595	1795	2131	1847	2060	1827.99	1643	2013	1.224	0.292	0.00730037941745058	0.0154098454709753	0.0052	0.0094	0.008	0.008	TRUE	0.0809
CNC01730	1423	904	1542	1990	1558	1396	1233	1401	1205	1542	1600	1662	1440.65	1280	1601	1.253	0.326	0.00205519105755319	0.0049642151346438	0.0031	0.0098	0.0073	0.0073	TRUE	0.0787
CNC01740	2612	1781	3450	2718	2063	2045	2263	2761	2697	2106	2118	2435	2396.76	2574	2220	0.863	-0.213	0.0613850654565629	0.10040972701039	0.0084	0.009	0.0089	0.0089	TRUE	0.1365
CNC01745	792	417	816	746	536	425	686	646	638	578	550	506	600.84	657	545	0.831	-0.268	0.0255577492650153	0.0466400776785576	0.0014	0.0124	0.0087	0.0087	TRUE	0.0439
CNC01750	3671	1745	3811	4043	2721	2385	3180	2705	2979	3133	2794	2840	2938.63	2955	2922	0.988	-0.017	0.871278460519379	0.901894992397695	0.0048	0.0088	0.0073	0.0073	TRUE	0.0646
CNC01760	524	247	526	613	368	341	454	383	411	475	378	406	417.84	416	420	1.008	0.012	0.935352607122345	0.950554596750522	0.0085	0.0144	0.0125	0.0125	TRUE	0.1619
CNC01770	2892	1180	3149	2918	1546	1682	2506	1829	2462	2261	1588	2003	2108.01	2266	1951	0.86	-0.217	0.145306437891261	0.212274866727634	0.0284	0.0092	0.0155	0.0155	TRUE	0.3364
CNC01780	3128	1856	3578	4681	3691	2872	2710	2877	2797	3628	3790	3420	3203.61	2795	3613	1.293	0.371	5.83843007369775e-05	0.000191191277314569	0.0013	0.0087	0.0058	0.0058	TRUE	0.0262
CNC01790	534	158	557	1652	880	1017	463	245	435	1280	904	1211	756.3	381	1132	2.948	1.56	1.44014042674741e-15	1.38537746712363e-14	0.0683	0.0115	0.0257	0.0257	TRUE	1.0228
CNC01800	3231	2150	3658	3839	3101	2741	2799	3333	2860	2975	3184	3264	3069.14	2997	3141	1.049	0.069	0.508209923345359	0.59095006525141	0.0049	0.0088	0.0075	0.0075	TRUE	0.114
CNC01810	376	201	372	352	203	181	326	312	291	273	208	216	270.82	310	232	0.754	-0.407	0.0125148945414377	0.0248275130262344	0.0093	0.0179	0.0153	0.0153	TRUE	0.2751
CNC01820	1212	701	1384	1109	803	760	1050	1087	1082	859	825	905	967.93	1073	863	0.804	-0.314	0.0027346806596291	0.00641155408985557	0	0.0107	0.0069	0.0069	TRUE	0.0206
CNC01830	90	75	85	81	102	68	78	116	66	63	105	81	84.86	87	83	0.965	-0.052	0.85486033001799	0.889763547009931	0.062	0.0398	0.0457	0.0457	TRUE	0.402
CNC01840	4159	2316	4460	6022	5714	3849	3603	3590	3487	4667	5868	4583	4299.56	3560	5039	1.416	0.501	8.93790220763391e-06	3.33185690844756e-05	0.01	0.0085	0.0089	0.0089	TRUE	0.2519
CNC01850	1451	643	1682	1321	756	751	1257	997	1315	1024	776	894	1043.83	1190	898	0.754	-0.408	0.003669979930186	0.00838491105731569	0.0182	0.0105	0.0132	0.0132	TRUE	0.2308
CNC01860	1716	886	1738	2799	1893	1708	1487	1373	1359	2169	1944	2034	1727.58	1406	2049	1.457	0.543	7.44822324886895e-08	3.81505592685498e-07	0.0023	0.0094	0.0067	0.0067	TRUE	0.0325
CNC01870	1384	567	1586	2347	1751	1281	1199	879	1240	1819	1798	1525	1410	1106	1714	1.546	0.628	5.92216365882525e-06	2.27021982248084e-05	0.0194	0.0098	0.0131	0.0131	TRUE	0.3677
CNC01880	2650	1475	3415	2798	1942	1814	2296	2287	2670	2168	1994	2160	2262.41	2418	2107	0.871	-0.199	0.0572890490383094	0.0943617835551477	0.0045	0.0091	0.0074	0.0074	TRUE	0.1026
CNC01890	4743	2839	5716	9030	6190	5594	4109	4401	4468	6998	6356	6661	5498.92	4326	6672	1.542	0.625	6.47384095316843e-12	4.8649226573243e-11	0.0018	0.0084	0.0058	0.0058	TRUE	0.0237
CNC01900	12610	6624	14543	17410	13030	9876	10925	10269	11369	13492	13380	11759	11865.6	10854	12877	1.186	0.246	0.0101329846150209	0.0206523437971583	0.004	0.0081	0.0065	0.0065	TRUE	0.0704
CNC01910	413	182	421	915	805	555	358	282	329	709	827	661	527.6	323	732	2.255	1.173	1.95470067548269e-16	2.00168931483664e-15	0.0104	0.013	0.0124	0.0124	TRUE	0.1491
CNC01920	4062	1526	4277	6245	4032	3696	3519	2366	3343	4840	4140	4401	3768.17	3076	4460	1.448	0.534	0.000121538334256256	0.000375725783325777	0.0231	0.0086	0.0137	0.0137	TRUE	0.4871
CNC01930	30249	19545	34800	28983	23395	19068	26207	30299	27204	22461	24024	22704	25483.02	27903	23063	0.827	-0.275	0.00305875116202576	0.00709357634408739	0.0035	0.008	0.0062	0.0062	TRUE	0.0688
CNC01940	18222	8959	18083	12804	6066	5431	15787	13888	14136	9923	6229	6467	11071.58	14604	7540	0.516	-0.953	4.36211520197696e-10	2.79074320064704e-09	0.0399	0.0081	0.0167	0.0167	TRUE	0.9356
CNC01945	775	356	857	1370	876	798	671	552	670	1062	900	950	800.78	631	971	1.533	0.616	1.0792027641806e-06	4.69662240380107e-06	0.0076	0.0113	0.0102	0.0102	TRUE	0.1295
CNC01950	2914	1556	2986	2745	1996	1845	2525	2412	2334	2127	2050	2197	2274.11	2424	2125	0.876	-0.19	0.0422100086823295	0.0720657797708653	0.001	0.0091	0.0059	0.0059	TRUE	0.0165
CNC01960	3301	1241	3259	4224	2623	2532	2860	1924	2548	3273	2694	3015	2718.85	2444	2994	1.224	0.291	0.0371116895012791	0.0645946108231297	0.0232	0.0089	0.0137	0.0137	TRUE	0.4106
CNC01970	10681	5525	11409	12658	9758	8122	9254	8565	8919	9810	10020	9671	9372.96	8913	9834	1.103	0.142	0.0933299900928868	0.145072977095604	7e-04	0.0082	0.005	0.005	TRUE	0.014
CNC01980	262	142	330	480	286	301	227	220	258	372	294	358	288.19	235	341	1.448	0.534	0.000795486687434011	0.00210899430572505	0.0086	0.0173	0.0146	0.0146	TRUE	0.1699
CNC01990	994	496	1109	1067	653	670	861	769	867	827	671	798	798.7	832	765	0.918	-0.124	0.319506572285457	0.40584315084477	0.0069	0.0113	0.0098	0.0098	TRUE	0.1384
CNC01995	4272	2962	4463	2684	2645	2270	3701	4592	3489	2080	2716	2703	3213.44	3927	2500	0.637	-0.651	1.45477963777276e-06	6.16908473394615e-06	0.0212	0.0087	0.0128	0.0128	TRUE	0.2643
CNC02000	2802	1418	2921	4228	3705	2681	2428	2198	2283	3277	3805	3192	2863.75	2303	3425	1.486	0.572	5.33515000686299e-08	2.77779844819229e-07	0.0054	0.0088	0.0076	0.0076	TRUE	0.1144
CNC02010	1761	855	1913	1899	1260	1269	1526	1325	1495	1472	1294	1511	1437.17	1449	1426	0.982	-0.026	0.817134213938504	0.858722938002918	0.0053	0.0098	0.0082	0.0082	TRUE	0.0781
CNC02020	2179	1419	2634	2768	2358	1890	1888	2200	2059	2145	2421	2250	2160.58	2049	2272	1.11	0.15	0.148187622745114	0.215960326199344	0.0041	0.0091	0.0073	0.0073	TRUE	0.0573
CNC02030	994	503	1001	2135	1800	1336	861	780	783	1655	1848	1591	1252.85	808	1698	2.1	1.07	3.47823356553851e-22	4.97920779101279e-21	0.004	0.01	0.0079	0.0079	TRUE	0.0721
CNC02040	7780	4609	10532	8507	8206	6098	6740	7145	8233	6593	8427	7261	7399.72	7373	7427	1.007	0.01	0.931472644522272	0.947919651142886	0.0105	0.0082	0.0099	0.0099	TRUE	0.1695
CNC02045	1336	701	1468	2736	2605	1958	1157	1087	1148	2120	2675	2331	1753.07	1131	2375	2.099	1.069	4.76788632935592e-21	6.42307938840875e-20	0.0065	0.0094	0.0086	0.0086	TRUE	0.148
CNC02050	2850	1341	3368	4517	2912	2770	2469	2079	2633	3501	2990	3298	2828.3	2394	3263	1.362	0.445	0.000112413116820019	0.00034988282444764	0.0096	0.0088	0.0092	0.0092	TRUE	0.1559
CNC02060	1126	607	1169	1089	804	673	976	941	914	844	826	801	883.54	944	824	0.874	-0.195	0.0654593207136496	0.106261175040428	0	0.0109	0.0069	0.0069	TRUE	0.0112
CNC02070	10409	6005	11793	15253	12016	10216	9018	9309	9219	11821	12339	12164	10644.9	9182	12108	1.319	0.399	1.05507276736224e-06	4.60067256715588e-06	2e-04	0.0081	0.0047	0.0047	TRUE	0.0053
CNC02080	4200	1896	4276	5058	4045	3126	3639	2939	3343	3920	4154	3722	3619.36	3307	3932	1.188	0.249	0.0201213495974195	0.0375885865647397	0.0067	0.0086	0.008	0.008	TRUE	0.1122
CNC02100	1548	640	1526	9200	7069	5358	1341	992	1193	7130	7259	6380	4049.09	1175	6923	5.874	2.554	4.07016392388779e-101	4.21516351367629e-99	0.0127	0.0085	0.0098	0.0098	TRUE	0.2108
CNC02110	1041	588	1342	2084	1624	1262	902	912	1049	1615	1668	1503	1274.63	954	1595	1.67	0.74	2.11771656543835e-11	1.51907201252439e-10	0.0039	0.01	0.0079	0.0079	TRUE	0.0938
CNC02120	5277	2677	6058	13361	12265	9595	4572	4150	4736	10354	12595	11424	7971.82	4486	11458	2.553	1.352	4.17305743184893e-38	1.09758034358312e-36	0.0068	0.0082	0.0077	0.0077	TRUE	0.0922
CNC02125	1053	501	1155	1085	659	739	912	777	903	841	677	880	831.55	864	799	0.923	-0.116	0.38218836610411	0.470582294359659	0.012	0.0111	0.0114	0.0114	TRUE	0.2116
CNC02130	6108	3997	7230	8015	6798	5346	5292	6196	5652	6211	6981	6365	6116.21	5713	6519	1.142	0.191	0.0552862867528545	0.0913353710363708	0.0049	0.0083	0.007	0.007	TRUE	0.0658
CNC02140	3110	2181	3905	3579	3494	2651	2694	3381	3053	2774	3588	3156	3107.67	3043	3173	1.043	0.061	0.621086199405683	0.694777945934324	0.0143	0.0087	0.0106	0.0106	TRUE	0.1599
CNC02150	18366	10994	22241	57883	40786	37071	15912	17043	17387	44858	41882	44139	30203.37	16781	43626	2.6	1.378	1.33307470694612e-57	6.26639656570133e-56	0.0016	0.008	0.0053	0.0053	TRUE	0.0252
CNC02155	907	591	1063	704	579	484	786	916	831	546	595	576	708.23	844	572	0.679	-0.559	2.25612801960286e-06	9.27643704337952e-06	0.0026	0.0117	0.0086	0.0086	TRUE	0.0614
CNC02160	6422	3858	8217	9432	6365	5922	5564	5981	6423	7310	6536	7051	6477.45	5989	6966	1.163	0.218	0.0248657963954795	0.0455403422241608	0.0039	0.0083	0.0066	0.0066	TRUE	0.0497
CNC02170	4035	2308	4360	5417	4104	3491	3496	3578	3408	4198	4214	4157	3841.82	3494	4190	1.2	0.262	0.00217806399322889	0.00522672271800184	0	0.0086	0.005	0.005	TRUE	0.0056
CNC02175	7601	3863	9395	5555	2462	3428	6585	5988	7344	4305	2528	4082	5138.8	6639	3638	0.548	-0.868	9.84740568189199e-08	4.95585458311163e-07	0.0403	0.0084	0.0189	0.0189	TRUE	0.8664
CNC02180	98	46	99	284	187	167	85	71	77	220	192	199	140.76	78	204	2.603	1.38	3.91126564868076e-12	2.98662082021383e-11	0	0.0271	0.0195	0.0195	TRUE	0.0584
CNC02190	3662	1873	4430	6608	4742	3889	3173	2904	3463	5121	4869	4631	4026.7	3180	4874	1.532	0.615	1.24546183030906e-09	7.68614619300602e-09	0.0047	0.0085	0.0071	0.0071	TRUE	0.074
CNC02200	1513	926	1825	1991	1371	1234	1311	1435	1427	1543	1408	1469	1432.18	1391	1473	1.06	0.084	0.40637337709216	0.494209677681989	0.0017	0.0098	0.0067	0.0067	TRUE	0.0312
CNC02210	4448	2759	5577	4892	3746	3206	3854	4277	4360	3791	3847	3817	3990.91	4164	3818	0.917	-0.125	0.178384256493426	0.25204239011691	0.0018	0.0086	0.0059	0.0059	TRUE	0.0522
CNC02220	2834	1381	2856	2708	2143	1776	2455	2141	2233	2099	2201	2115	2207.1	2276	2138	0.938	-0.092	0.351206502071465	0.439206923722579	0.0022	0.0091	0.0065	0.0065	TRUE	0.0576
CNC02230	154	62	189	266	191	137	133	96	148	206	196	163	157.11	126	188	1.483	0.568	0.00582346132236155	0.0126797732925248	0.0197	0.0251	0.0239	0.0239	TRUE	0.3469
CNC02240	2608	1848	3034	3015	2764	2155	2259	2865	2372	2337	2838	2566	2539.46	2499	2580	1.034	0.048	0.69151493380484	0.756080663355078	0.0122	0.0089	0.0101	0.0101	TRUE	0.195
CNC02250	12786	9691	15019	10472	10175	8942	11077	15023	11741	8115	10449	10647	11175.35	12614	9737	0.772	-0.373	0.00618227502226386	0.0133299020323893	0.0243	0.0081	0.0133	0.0133	TRUE	0.3402
CNC02260	10892	7309	13259	10994	7097	6581	9436	11330	10365	8520	7288	7836	9129.24	10377	7881	0.76	-0.396	0.000151066154943068	0.000459296548148006	0.0071	0.0082	0.0078	0.0078	TRUE	0.0783
CNC02270	1545	656	1500	1738	929	905	1339	1017	1173	1347	954	1078	1151.08	1176	1126	0.957	-0.063	0.664710964678947	0.734033791329634	0.0239	0.0102	0.0145	0.0145	TRUE	0.3586
CNC02290	1743	670	1746	5062	4117	3003	1510	1039	1365	3923	4228	3576	2606.63	1305	3909	2.988	1.579	5.21325740984127e-32	1.08318088126733e-30	0.0198	0.0089	0.0124	0.0124	TRUE	0.3655
CNC02310	8869	3905	9202	8887	6461	5382	7684	6054	7194	6887	6635	6408	6810.14	6977	6643	0.952	-0.071	0.505571746340086	0.588915559708627	0.0071	0.0083	0.0081	0.0081	TRUE	0.1617
CNC02320	230588	158689	330568	277587	229962	178203	199772	246001	258416	215121	236143	212181	227939.07	234730	221148	0.942	-0.086	0.440112478706693	0.527689129679443	0.0097	0.0079	0.0089	0.0089	TRUE	0.2079
CNC02330	2270	1613	2331	2324	1592	1541	1967	2500	1822	1801	1635	1835	1926.66	2096	1757	0.84	-0.252	0.0484451300018088	0.0812485631710497	0.0156	0.0093	0.0112	0.0112	TRUE	0.3366
CNC02340	1845	981	2178	3820	2322	2089	1598	1521	1703	2960	2384	2487	2108.98	1607	2610	1.624	0.699	6.85963160499679e-10	4.30545817025745e-09	0.0078	0.0092	0.0087	0.0087	TRUE	0.1684
CNC02350	1916	1114	2137	1830	1411	1237	1660	1727	1671	1418	1449	1473	1566.24	1686	1447	0.858	-0.22	0.0197576215696826	0.0369507662990565	0	0.0096	0.0058	0.0058	TRUE	0.0052
CNC02355	97	44	90	168	90	84	84	68	70	130	92	100	90.87	74	107	1.45	0.536	0.0281725713440897	0.0508829271627646	0.0159	0.0377	0.0315	0.0315	TRUE	0.3687
CNC02360	2523	1354	2619	3268	3127	2107	2186	2099	2047	2533	3211	2509	2430.76	2111	2751	1.303	0.382	0.00109510795501072	0.00281114466530249	0.0104	0.009	0.0094	0.0094	TRUE	0.2597
CNC02370	5609	4182	6800	4839	4270	3436	4859	6483	5316	3750	4385	4091	4814.03	5553	4075	0.734	-0.446	0.000224700994076984	0.000663984925877063	0.0141	0.0084	0.0103	0.0103	TRUE	0.2594
CNC02380	20653	12941	23297	24004	15824	15682	17893	20061	18212	18602	16249	18672	18281.66	18722	17841	0.953	-0.069	0.477624191165533	0.562689857633336	0.0046	0.008	0.0068	0.0068	TRUE	0.0745
CNC02390	5564	3302	6355	6096	4792	4130	4820	5119	4968	4724	4921	4917	4911.6	4969	4854	0.977	-0.034	0.696272841330896	0.758702110340215	4e-04	0.0084	0.0051	0.0051	TRUE	0.0083
CNC02400	17244	9787	17649	4394	2189	2731	14940	15172	13797	3405	2248	3252	8802.16	14636	2968	0.203	-2.302	2.48138136609466e-62	1.25546532018896e-60	0.0234	0.0082	0.0135	0.0135	TRUE	0.5473
CNC02405	2918	1282	2413	2856	1546	1899	2528	1987	1886	2213	1588	2261	2077.28	2134	2021	0.947	-0.079	0.598324177895838	0.674208203178105	0.0307	0.0092	0.0158	0.0158	TRUE	0.4246
CNC02410	64761	45372	76539	51279	49128	40782	56106	70336	59833	39740	50449	48558	54170.24	62092	46249	0.745	-0.425	0.000385502778088409	0.00108451290881578	0.0147	0.0079	0.0103	0.0103	TRUE	0.1857
CNC02420	1602	791	1891	3240	2149	1843	1388	1226	1478	2511	2207	2194	1834.07	1364	2304	1.686	0.754	1.49114150199953e-11	1.08607537090691e-10	0.0065	0.0094	0.0084	0.0084	TRUE	0.0894
CNC02430	2033	1351	2506	2144	1677	1566	1761	2094	1959	1662	1722	1865	1843.81	1938	1750	0.903	-0.147	0.170287209416686	0.242358519221344	0.0047	0.0093	0.0077	0.0077	TRUE	0.0774
CNC02440	5471	2933	5862	5207	4789	3538	4740	4547	4583	4035	4918	4213	4505.79	4623	4389	0.949	-0.075	0.462079371203236	0.547951572837823	0.0051	0.0085	0.0074	0.0074	TRUE	0.1356
CNC02445	830	406	879	613	542	411	719	629	687	475	557	489	592.77	678	507	0.745	-0.424	0.000746595046786081	0.00199292467583494	0.0039	0.0124	0.0097	0.0097	TRUE	0.0855
CNC02450	2393	1200	2444	5728	3778	3723	2073	1860	1911	4439	3880	4433	3099.24	1948	4251	2.181	1.125	1.61056848083188e-28	2.93265051949277e-27	0.0039	0.0087	0.007	0.007	TRUE	0.0709
CNC02460	3120	1450	3642	1779	1361	1074	2703	2248	2847	1379	1398	1279	1975.49	2599	1352	0.519	-0.945	1.46313149790296e-16	1.50818593594102e-15	0.0075	0.0092	0.0089	0.0089	TRUE	0.1652
CNC02470	14063	9210	16124	12397	10054	7786	12184	14277	12605	9607	10324	9271	11377.96	13022	9734	0.748	-0.419	1.98246311599697e-05	6.98923698554677e-05	0.005	0.0081	0.0069	0.0069	TRUE	0.0865
CNC02480	23978	14471	29366	15766	11265	10030	20774	22433	22956	12218	11568	11942	16981.89	22054	11909	0.54	-0.889	1.3387321800251e-24	2.10762871477585e-23	0.0016	0.008	0.0054	0.0054	TRUE	0.0317
CNC02490	1603	949	1765	3077	2251	2156	1389	1471	1380	2385	2312	2567	1917.14	1413	2421	1.714	0.778	1.88837184425534e-15	1.80607916071059e-14	0.0015	0.0093	0.0063	0.0063	TRUE	0.0332
CNC02500	1806	976	1967	2562	2049	1804	1565	1513	1538	1985	2104	2148	1808.81	1539	2079	1.35	0.433	4.84038796259112e-06	1.88054463165615e-05	6e-04	0.0094	0.0059	0.0059	TRUE	0.0192
CNC02510	24518	17056	28815	40140	29301	27006	21241	26440	22526	31107	30089	32155	27259.74	23402	31117	1.33	0.411	6.46907488783783e-05	0.000209667620325619	0.0072	0.008	0.0076	0.0076	TRUE	0.1573
CNC02515	3529	1788	3105	8224	5837	4645	3057	2772	2427	6373	5994	5531	4359.06	2752	5966	2.169	1.117	1.02928814612042e-23	1.57919486863105e-22	0.0087	0.0085	0.0086	0.0086	TRUE	0.1323
CNC02520	29638	19844	50757	34958	27776	24695	25677	30762	39678	27091	28523	29404	30189.24	32039	28339	0.884	-0.177	0.193707419340371	0.269668719888255	0.0253	0.008	0.0133	0.0133	TRUE	0.3687
CNC02530	6762	3871	7555	2157	915	1356	5858	6001	5906	1672	940	1615	3665.15	5922	1409	0.238	-2.071	6.8675307871511e-36	1.6673257896424e-34	0.0412	0.0086	0.0193	0.0193	TRUE	1.0196
CNC02540	19869	10985	21766	19101	12371	12648	17214	17029	17015	14803	12704	15060	15637.29	17086	14189	0.83	-0.268	0.00511450476054058	0.0112883574934609	0.0041	0.008	0.0065	0.0065	TRUE	0.1025
CNC02550	20525	11630	19183	7706	3464	4353	17782	18029	14996	5972	3557	5183	10919.82	16936	4904	0.29	-1.788	1.01518597103514e-30	2.02061640120748e-29	0.0363	0.0081	0.0172	0.0172	TRUE	0.7037
CNC02560	3727	2271	3925	4056	3760	2920	3229	3521	3068	3143	3861	3477	3383.14	3273	3494	1.068	0.095	0.38276348911673	0.470890941225115	0.0073	0.0087	0.0082	0.0082	TRUE	0.1033
CNC02570	3706	1859	4213	5562	3991	3508	3211	2882	3293	4310	4098	4177	3661.92	3129	4195	1.34	0.422	8.36104575021973e-06	3.13267446198171e-05	0.0023	0.0086	0.0062	0.0062	TRUE	0.0562
CNC02580	1410	653	1454	2044	1545	1256	1222	1012	1137	1584	1587	1495	1339.42	1124	1555	1.382	0.466	1.82060452101324e-05	6.46329232205449e-05	0.0038	0.0099	0.0077	0.0077	TRUE	0.0839
CNC02590	3131	1526	3366	5279	4114	3409	2713	2366	2631	4091	4225	4059	3347.36	2570	4125	1.603	0.681	7.73236364855325e-13	6.25001295885499e-12	0.0022	0.0087	0.0062	0.0062	TRUE	0.0565
CNC02600	1060	406	1070	1829	1095	1178	918	629	836	1417	1124	1403	1054.77	794	1315	1.649	0.721	1.18352104774606e-06	5.11367503550255e-06	0.0239	0.0104	0.0148	0.0148	TRUE	0.3696
CNC02610	1244	593	1308	1183	835	817	1078	919	1023	917	857	973	961.09	1007	916	0.908	-0.14	0.220693282043637	0.299929274838061	0.0036	0.0107	0.0084	0.0084	TRUE	0.0641
CNC02620	34920	20786	37656	28077	19475	19618	30253	32223	29437	21759	19998	23359	26171.45	30638	21705	0.708	-0.497	1.45833673512004e-07	7.19721212239436e-07	0.004	0.008	0.0064	0.0064	TRUE	0.0578
CNC02630	5518	2657	6022	5352	3353	3447	4781	4119	4708	4148	3443	4104	4217.01	4536	3898	0.859	-0.219	0.0460401481488197	0.0778057373611363	0.008	0.0085	0.0085	0.0085	TRUE	0.1269
CNC02640	1215	670	1206	2184	1898	1501	1053	1039	943	1693	1949	1787	1410.46	1012	1810	1.79	0.84	6.86966170997617e-15	6.34152058686937e-14	0.0038	0.0098	0.0076	0.0076	TRUE	0.0552
CNC02650	2068	904	2077	2164	1529	1388	1792	1401	1624	1677	1570	1653	1619.41	1606	1633	1.015	0.022	0.846445049660568	0.882945827691257	0.0072	0.0095	0.0087	0.0087	TRUE	0.1426
CNC02660	3803	1993	4537	6802	4796	4251	3295	3090	3547	5271	4925	5062	4198.14	3311	5086	1.535	0.619	6.56961634930297e-11	4.49828689702274e-10	0.0026	0.0085	0.0062	0.0062	TRUE	0.0476
CNC02670	2700	1197	3352	4193	2524	2358	2339	1856	2620	3249	2592	2808	2577.34	2272	2883	1.268	0.342	0.0115860568045013	0.0232281864791998	0.0207	0.0089	0.0128	0.0128	TRUE	0.3036
CNC02680	8862	4062	8984	13784	10441	10572	7678	6297	7023	10682	10722	12588	9164.88	6999	11331	1.618	0.694	2.42615790798597e-10	1.58273372186329e-09	0.0093	0.0082	0.0085	0.0085	TRUE	0.1149
CNC02685	45	20	41	20	16	15	39	31	32	15	16	18	25.31	34	16	0.484	-1.048	0.0119419340019963	0.0238478874857583	0	0.115	0.0802	0.0802	TRUE	0.1255
CNC02690	11153	7439	12791	12062	8630	8415	9663	11532	9999	9348	8862	10019	9903.8	10398	9410	0.905	-0.144	0.159515863987106	0.229492326135563	0.0063	0.0081	0.0074	0.0074	TRUE	0.1105
CNC02700	9521	5916	12248	12565	8600	9412	8249	9171	9575	9737	8831	11207	9461.59	8998	9925	1.103	0.141	0.204148131422131	0.281894544805392	0.01	0.0082	0.0088	0.0088	TRUE	0.1554
CNC02710	4282	2142	5075	7836	4479	4597	3710	3321	3967	6073	4599	5474	4523.86	3666	5382	1.467	0.553	4.28578478116086e-06	1.68183431199136e-05	0.0131	0.0085	0.0102	0.0102	TRUE	0.1974
CNC02720	6651	3728	7598	7432	4530	4670	5762	5779	5940	5760	4652	5560	5575.45	5827	5324	0.914	-0.13	0.210656836129823	0.288895822443299	0.006	0.0084	0.0076	0.0076	TRUE	0.1487
CNC02730	3759	2343	4269	3720	2936	2392	3257	3632	3337	2883	3015	2848	3161.98	3409	2915	0.856	-0.225	0.0162184885033712	0.0310952102401922	0.0017	0.0087	0.006	0.006	TRUE	0.039
CNC02740	2025	1224	2462	2685	2063	1613	1754	1897	1925	2081	2118	1921	1949.38	1859	2040	1.098	0.135	0.172016922120949	0.244400462983419	0.0021	0.0093	0.0065	0.0065	TRUE	0.0311
CNC02750	8906	4511	9760	4846	4084	4224	7716	6993	7630	3755	4194	5029	5886.19	7446	4326	0.581	-0.784	1.91150815758e-11	1.38162225391933e-10	0.0123	0.0083	0.0097	0.0097	TRUE	0.2454
CNC02760	8332	4650	9109	5847	4527	4164	7219	7208	7121	4531	4649	4958	5947.61	7183	4713	0.656	-0.608	2.26651497305684e-12	1.77257521257054e-11	9e-04	0.0083	0.0052	0.0052	TRUE	0.0251
CNC02770	6874	3437	6631	5688	5399	4139	5955	5328	5184	4408	5544	4928	5224.57	5489	4960	0.903	-0.147	0.185973922804617	0.260599399650952	0.0091	0.0084	0.0087	0.0087	TRUE	0.1296
CNC02780	2985	1481	3419	3120	2306	1649	2586	2296	2673	2418	2368	1963	2384	2518	2250	0.893	-0.163	0.154206666430585	0.223015881540894	0.0086	0.009	0.009	0.009	TRUE	0.1485
CNC02790	7746	3726	7352	7666	6055	5202	6711	5776	5747	5941	6218	6194	6097.79	6078	6118	1.006	0.009	0.92730030408309	0.945141851386767	0.0041	0.0083	0.0067	0.0067	TRUE	0.1017
CNC02800	2022	972	1811	2501	2263	1526	1752	1507	1416	1938	2324	1817	1792.21	1558	2026	1.3	0.379	0.00267128836285625	0.00627624929777072	0.0139	0.0094	0.0109	0.0109	TRUE	0.1988
CNC02805	7086	3293	6274	5963	4247	3461	6139	5105	4905	4621	4361	4121	4875.28	5383	4368	0.811	-0.301	0.00628975461255539	0.0135308320584281	0.0089	0.0084	0.0086	0.0086	TRUE	0.1853
CNC02810	1947	791	2025	2192	1588	1329	1687	1226	1583	1699	1631	1582	1567.97	1499	1637	1.09	0.124	0.323711615236081	0.410319484755162	0.0133	0.0096	0.0108	0.0108	TRUE	0.2921
CNC02820	2922	1506	3120	6305	4882	3811	2532	2335	2439	4886	5013	4538	3623.7	2435	4812	1.975	0.982	5.08248979243257e-26	8.54993460513784e-25	0.0017	0.0086	0.0059	0.0059	TRUE	0.0301
CNC02830	3009	1786	3278	3987	3177	2391	2607	2769	2563	3090	3262	2847	2856.19	2646	3066	1.16	0.214	0.0281394005249154	0.050847313707508	0.0026	0.0088	0.0065	0.0065	TRUE	0.047
CNC02840	2927	1472	3214	5196	3077	3085	2536	2282	2512	4027	3160	3673	3031.65	2443	3620	1.481	0.566	4.91545131629238e-07	2.25933504329999e-06	0.0084	0.0088	0.0088	0.0088	TRUE	0.1507
CNC02850	5569	3490	6139	5271	4170	3867	4825	5410	4799	4085	4282	4604	4667.55	5011	4324	0.863	-0.213	0.0298888500842254	0.053628396956753	0.0039	0.0085	0.0067	0.0067	TRUE	0.0582
CNC02860	4260	2925	5137	4460	3908	3052	3691	4534	4016	3456	4013	3634	3890.69	4080	3701	0.908	-0.14	0.200919537555804	0.278015593928991	0.008	0.0086	0.0084	0.0084	TRUE	0.1135
CNC02870	4870	3084	5616	7089	5059	4663	4219	4781	4390	5494	5195	5552	4938.51	4463	5414	1.214	0.279	0.00267605708565922	0.00628299906615279	0.0024	0.0084	0.006	0.006	TRUE	0.0462
CNC02880	3843	2272	4557	4465	2995	3049	3329	3522	3562	3460	3076	3630	3429.99	3471	3389	0.976	-0.035	0.72742012640628	0.785362534259785	0.0039	0.0087	0.0068	0.0068	TRUE	0.0791
CNC02885	166	58	119	104	83	53	144	90	93	81	85	63	92.61	109	76	0.699	-0.517	0.0469174729768278	0.0790264322466111	0.0388	0.0371	0.0376	0.0376	TRUE	0.8182
CNC02890	2490	1407	2891	2630	1869	1686	2157	2181	2260	2038	1919	2007	2093.87	2199	1988	0.904	-0.146	0.114790918650496	0.173152983344443	4e-04	0.0092	0.0057	0.0057	TRUE	0.0112
CNC02900	20650	12747	20165	14616	7115	10383	17890	19760	15764	11327	7306	12363	14068.4	17805	10332	0.58	-0.785	9.11476840977565e-07	4.00565571114424e-06	0.0396	0.0081	0.0183	0.0183	TRUE	0.8017
CNC02910	5567	2409	6156	4228	1956	2251	4823	3734	4812	3277	2009	2680	3555.86	4456	2655	0.596	-0.747	2.2751366140233e-06	9.34300215473755e-06	0.0379	0.0086	0.0177	0.0177	TRUE	0.3873
CNC02920	5855	3207	6802	6022	4093	4210	5073	4972	5317	4667	4203	5013	4874	5121	4628	0.903	-0.147	0.137856212698266	0.202866558118142	0.0041	0.0084	0.0068	0.0068	TRUE	0.0781
CNC02930	42345	30177	47586	28639	35593	27859	36686	46781	37200	22194	36550	33171	35430.18	40222	30638	0.762	-0.393	0.013135414756434	0.0258803593952571	0.04	0.0079	0.018	0.018	TRUE	0.712
CNC02950	1042	585	1225	2091	1807	1365	903	907	958	1620	1856	1625	1311.42	923	1700	1.842	0.881	1.96001262119641e-16	2.00168931483664e-15	0.0031	0.0099	0.0074	0.0074	TRUE	0.0767
CNC02960	3945	2278	4412	33	18	15	3418	3531	3449	26	18	18	1743.35	3466	21	0.006	-7.355	1.31138304446862e-282	1.08648085234225e-279	0	0.0094	0.0071	0.0071	TRUE	0.3204
CNC02970	8310	5090	9840	10451	6887	6467	7199	7891	7692	8099	7072	7700	7608.94	7594	7624	1.004	0.006	0.94905069007513	0.960059214563181	0.0033	0.0082	0.0063	0.0063	TRUE	0.049
CNC02980	4571	2725	6125	5917	3910	4071	3960	4224	4788	4585	4015	4847	4403.39	4324	4482	1.036	0.052	0.643829545212004	0.71539014680053	0.0091	0.0085	0.0087	0.0087	TRUE	0.1085
CNC02990	598	284	711	827	556	531	518	440	556	641	571	632	559.71	505	615	1.212	0.278	0.0353203011508034	0.0620099796819403	0.006	0.0127	0.0107	0.0107	TRUE	0.131
CNC03000	5343	2765	6288	5816	3898	3761	4629	4286	4916	4507	4003	4478	4469.82	4610	4329	0.939	-0.091	0.356931659198069	0.444772144607031	0.0041	0.0085	0.0069	0.0069	TRUE	0.053
CNC03010	3113	1130	3116	4039	2290	2399	2697	1752	2436	3130	2352	2856	2537.11	2295	2779	1.21	0.275	0.0726584163074784	0.116520683108146	0.0321	0.0089	0.0165	0.0165	TRUE	0.5084
CNC03020	35584	21661	44120	65785	43970	42458	30829	33579	34490	50981	45152	50553	40930.72	32966	48895	1.483	0.569	1.42198064203095e-09	8.69454584444753e-09	0.0038	0.0079	0.0063	0.0063	TRUE	0.0549
CNC03030	3543	2147	4246	3290	3021	2213	3070	3328	3319	2550	3102	2635	3000.64	3239	2762	0.853	-0.23	0.0314344456691896	0.0560375217577699	0.0063	0.0088	0.0079	0.0079	TRUE	0.1408
CNC03040	3112	2151	3686	4375	3181	2884	2696	3334	2881	3390	3267	3434	3167.16	2970	3364	1.134	0.181	0.0855959726881168	0.134661786607367	0.006	0.0087	0.0077	0.0077	TRUE	0.1362
CNC03045	159	63	180	228	123	112	138	98	141	177	126	133	135.41	126	145	1.153	0.205	0.354915066982417	0.443092308148326	0.0277	0.0279	0.0278	0.0278	TRUE	0.3963
CNC03050	3539	2314	4235	3870	2734	2621	3066	3587	3311	2999	2807	3121	3148.54	3321	2976	0.897	-0.158	0.117661821662002	0.176799490812911	0.004	0.0087	0.007	0.007	TRUE	0.0582
CNC03060	7701	3993	8231	7162	5625	4259	6672	6190	6434	5550	5776	5071	5948.97	6432	5466	0.85	-0.235	0.0116465150194245	0.0233352785818456	0.0026	0.0083	0.0061	0.0061	TRUE	0.0483
CNC03070	7223	4710	7471	7214	7300	5422	6258	7301	5840	5591	7496	6456	6490.36	6466	6514	1.008	0.011	0.930300069351562	0.947162651253787	0.0171	0.0083	0.0113	0.0113	TRUE	0.2125
CNC03080	61219	38627	74235	74876	53169	43987	53038	59880	58032	58027	54598	52374	55991.37	56983	55000	0.965	-0.051	0.577405004588274	0.655764285539938	0.003	0.0079	0.006	0.006	TRUE	0.0449
CNC03090	3972	2151	4130	3485	2473	2344	3441	3334	3229	2701	2539	2791	3005.9	3335	2677	0.803	-0.317	0.00059196267534066	0.00160976297465616	0.0011	0.0088	0.0058	0.0058	TRUE	0.0244
CNC03100	4187	1781	4244	5744	3398	3425	3627	2761	3318	4451	3489	4078	3620.81	3235	4006	1.237	0.307	0.0152983507352746	0.0294931555187318	0.0161	0.0086	0.0113	0.0113	TRUE	0.1962
CNC03110	6125	2819	6556	5577	3814	3640	5306	4370	5125	4322	3917	4334	4562.35	4934	4191	0.849	-0.236	0.0248302099264085	0.045487736703216	0.0063	0.0085	0.0078	0.0078	TRUE	0.1198
CNC03120	24524	15636	28800	33660	22424	21868	21247	24239	22514	26085	23027	26038	23858.22	22667	25050	1.105	0.144	0.134617347373644	0.198629514334931	0.0046	0.008	0.0067	0.0067	TRUE	0.0611
CNC03125	1092	615	1268	1122	783	691	946	953	991	870	804	823	897.83	963	832	0.864	-0.211	0.0467982548417083	0.0789058339076171	0	0.0109	0.007	0.007	TRUE	0.0192
CNC03130	1721	1082	1900	2121	1572	1578	1491	1677	1485	1644	1614	1879	1631.74	1551	1712	1.105	0.144	0.18773740228612	0.262453208406074	0.0051	0.0095	0.008	0.008	TRUE	0.0861
CNC03140	332	168	337	386	293	265	288	260	263	299	301	316	287.84	270	305	1.125	0.17	0.239020906379809	0.319446096153513	0	0.0173	0.0116	0.0116	TRUE	0.0358
CNC03150	1285	624	1291	1703	1143	1034	1113	967	1009	1320	1174	1231	1135.74	1030	1242	1.204	0.268	0.0148386912517719	0.028723961920778	0.0035	0.0103	0.0078	0.0078	TRUE	0.0603
CNC03160	3759	1984	4122	3099	2327	2142	3257	3076	3222	2402	2390	2550	2816.03	3185	2447	0.768	-0.381	2.72726244788378e-05	9.45907666382714e-05	6e-04	0.0088	0.0056	0.0056	TRUE	0.0163
CNC03170	2512	1243	2496	4327	3804	2934	2176	1927	1951	3353	3906	3493	2801.23	2018	3584	1.775	0.828	2.12064407931368e-15	2.0253067662379e-14	0.005	0.0088	0.0074	0.0074	TRUE	0.0752
CNC03180	1829	842	1871	2895	2341	1679	1585	1305	1463	2244	2404	1999	1833.18	1451	2216	1.525	0.609	1.22025856168427e-07	6.08110808033336e-07	0.008	0.0094	0.009	0.009	TRUE	0.0884
CNC03190	1459	753	1443	1537	1190	1055	1264	1167	1128	1191	1222	1256	1204.77	1186	1223	1.03	0.043	0.678010131221696	0.745248946888457	0.0015	0.0101	0.0069	0.0069	TRUE	0.0407
CNC03200	7220	4115	8488	8855	6272	5406	6255	6379	6635	6862	6441	6437	6501.55	6423	6580	1.024	0.035	0.68686859672549	0.752318309150155	9e-04	0.0083	0.0052	0.0052	TRUE	0.0173
CNC03210	4696	2207	4832	4291	3682	2617	4068	3421	3777	3325	3781	3116	3581.57	3755	3407	0.907	-0.141	0.201464310628557	0.278711219128799	0.0083	0.0086	0.0085	0.0085	TRUE	0.1114
CNC03220	8868	5142	9287	9928	8781	6828	7683	7971	7260	7694	9017	8130	7959.14	7638	8280	1.084	0.117	0.229380218901904	0.308446356437781	0.0042	0.0082	0.0067	0.0067	TRUE	0.0741
CNC03230	504	246	664	2753	2300	1600	437	381	519	2133	2362	1905	1289.58	446	2133	4.76	2.251	6.37368842408022e-63	3.24960052883106e-61	0.0158	0.01	0.0116	0.0116	TRUE	0.1574
CNC03240	11699	6851	12649	16224	13439	10555	10136	10620	9888	12573	13800	12568	11597.5	10215	12980	1.271	0.346	9.85892697735233e-05	0.000310427401453165	0.002	0.0081	0.0056	0.0056	TRUE	0.0373
CNC03250	10003	5815	9234	9885	8088	7084	8666	9014	7219	7661	8305	8435	8216.64	8300	8134	0.98	-0.029	0.78784622320713	0.83576260682088	0.0081	0.0082	0.0081	0.0081	TRUE	0.1593
CNC03260	68212	40284	85103	67953	44797	39337	59096	62448	66528	52661	46001	46837	55595.41	62691	48500	0.774	-0.37	0.00010518701563962	0.000329479933676466	0.0045	0.0079	0.0065	0.0065	TRUE	0.069
CNC03265	677	287	760	546	316	335	587	445	594	423	324	399	462.01	542	382	0.703	-0.509	0.00117807447375436	0.00299512963698936	0.0195	0.0137	0.0155	0.0155	TRUE	0.2639
CNC03270	4355	3048	5482	6314	4930	4012	3773	4725	4285	4893	5063	4777	4586.02	4261	4911	1.153	0.206	0.0498206228032215	0.0832394978421357	0.0064	0.0085	0.0077	0.0077	TRUE	0.1225
CNC03280	10195	6209	11938	9669	7363	6731	8833	9625	9332	7493	7561	8014	8476.43	9263	7689	0.83	-0.269	0.00215755338480452	0.00518313295921868	0.0014	0.0082	0.0054	0.0054	TRUE	0.0202
CNC03290	610	272	694	762	597	593	528	422	543	591	613	706	567.05	498	637	1.271	0.346	0.0129860399470249	0.0256394020759253	0.0108	0.0127	0.0122	0.0122	TRUE	0.1874
CNC03300	17077	10548	19226	15393	12670	10632	14795	16352	15030	11929	13011	12659	13962.48	15392	12533	0.814	-0.296	0.000948333713043432	0.00246395760488117	0.0023	0.0081	0.0057	0.0057	TRUE	0.0362
CNC03310	31394	17287	32597	5810	4189	3598	27199	26798	25482	4503	4302	4284	15427.88	26493	4363	0.165	-2.602	1.98305083278886e-208	9.38832922837468e-206	8e-04	0.008	0.005	0.005	TRUE	0.0137
CNC03320	3116	1724	3375	3780	2709	2311	2700	2673	2638	2929	2782	2752	2745.55	2670	2821	1.057	0.08	0.372254022198141	0.460488924809495	4e-04	0.0089	0.0054	0.0054	TRUE	0.0139
CNC03330	11347	6834	13040	13088	10960	8747	9831	10594	10194	10143	11255	10415	10405.11	10206	10604	1.039	0.055	0.535034167549296	0.61651711796188	0.002	0.0081	0.0056	0.0056	TRUE	0.0352
CNC03340	8644	5315	9949	13815	10471	9436	7489	8239	7777	10706	10752	11235	9366.57	7835	10898	1.391	0.476	4.21452170941595e-08	2.20820947747106e-07	0.0014	0.0082	0.0053	0.0053	TRUE	0.0245
CNC03350	5	3	9	19	19	13	4	5	7	15	20	15	10.96	5	17	3.044	1.606	0.0136964744637942	0.0268342396529791	0	0.2554	0.1826	0.1826	TRUE	0.2291
CNC03360	6831	4098	7295	6493	6261	4272	5918	6353	5703	5032	6429	5087	5753.55	5991	5516	0.921	-0.119	0.300351237254206	0.385501161990875	0.0108	0.0083	0.0093	0.0093	TRUE	0.2558
CNC03370	2407	1159	2521	2445	1539	1495	2085	1797	1971	1895	1580	1780	1851.33	1951	1752	0.897	-0.156	0.158176307057323	0.227762885764922	0.0061	0.0093	0.0083	0.0083	TRUE	0.0887
CNC03380	36664	20575	44234	43782	28912	26279	31764	31895	34579	33930	29689	31290	32191.23	32746	31636	0.966	-0.05	0.589827582305211	0.666994568688001	0.0031	0.008	0.0061	0.0061	TRUE	0.0493
CNC03390	3565	1917	3946	5339	3601	3040	3089	2972	3085	4138	3698	3620	3433.34	3049	3819	1.253	0.325	0.000672706823848872	0.00181027236235092	0.0025	0.0087	0.0063	0.0063	TRUE	0.0657
CNC03400	1090	532	1293	1262	959	805	944	825	1011	978	985	958	950.18	927	974	1.048	0.067	0.556467225379768	0.636786044512621	0.0037	0.0107	0.0084	0.0084	TRUE	0.1026
CNC03410	2509	1349	2395	2515	2053	1704	2174	2091	1872	1949	2108	2029	2037.22	2046	2029	0.992	-0.012	0.908897647461972	0.930805563562724	0.0034	0.0092	0.007	0.007	TRUE	0.0685
CNC03420	85063	37233	80436	76551	41683	41988	73695	57719	62879	59325	42803	49994	57735.91	64764	50707	0.783	-0.353	0.00673057492627077	0.0143257066831479	0.0212	0.0079	0.0122	0.0122	TRUE	0.2708
CNC03430	1859	1109	2087	3270	2772	2353	1611	1719	1631	2534	2847	2802	2190.59	1654	2728	1.65	0.722	1.80904310616208e-13	1.52548825796975e-12	0.0022	0.0091	0.0064	0.0064	TRUE	0.0474
CNC03435	175	71	173	259	154	138	152	110	135	201	158	164	153.35	132	174	1.311	0.39	0.0516390072101196	0.0858017898693087	0.0135	0.0256	0.0223	0.0223	TRUE	0.2005
CNC03440	3687	2447	4665	4476	3524	3081	3194	3793	3647	3469	3619	3668	3565.06	3545	3585	1.012	0.017	0.864715147363455	0.897062450575204	0.0041	0.0086	0.0069	0.0069	TRUE	0.0915
CNC03450	1839	903	2229	2968	1687	1966	1593	1400	1742	2300	1732	2341	1851.48	1578	2124	1.344	0.427	0.00153866138080474	0.00380673670473081	0.0179	0.0093	0.0125	0.0125	TRUE	0.315
CNC03460	3693	1913	3825	3788	3126	2441	3199	2966	2990	2936	3210	2906	3034.53	3052	3017	0.988	-0.017	0.859284175375033	0.893245846045439	0.0021	0.0088	0.0061	0.0061	TRUE	0.0378
CNC03480	9531	4393	11407	13629	8341	7852	8257	6810	8917	10562	8565	9349	8743.49	7995	9492	1.187	0.247	0.0412949485128465	0.0707608373172562	0.0145	0.0082	0.0105	0.0105	TRUE	0.2036
CNC03490	2704	1768	2978	3616	3078	2416	2343	2741	2328	2802	3161	2877	2708.51	2471	2947	1.194	0.256	0.0160949192206325	0.0308761576249933	0.006	0.0089	0.0078	0.0078	TRUE	0.1082
CNC03500	11896	6438	13014	13502	9209	9014	10306	9980	10173	10464	9457	10733	10185.46	10153	10218	1.006	0.009	0.920242938944367	0.939231629091972	0.0018	0.0081	0.0057	0.0057	TRUE	0.0518
CNC03510	4059	2246	4341	3126	3087	2219	3517	3482	3394	2423	3170	2642	3104.41	3464	2745	0.792	-0.336	0.00309281415767805	0.00716503748238033	0.0095	0.0087	0.009	0.009	TRUE	0.2233
CNC03520	635	286	620	896	644	532	550	443	485	694	661	633	577.88	493	663	1.342	0.424	0.000919815450041616	0.00240365652070796	0.0044	0.0126	0.01	0.01	TRUE	0.1211
CNC03530	11226	5680	11951	10332	8330	6537	9726	8805	9342	8007	8554	7783	8702.95	9291	8115	0.873	-0.196	0.0305903451200462	0.0547241045764281	0.0023	0.0082	0.0058	0.0058	TRUE	0.0273
CNC03540	9039	5622	10761	11592	8754	7387	7831	8715	8412	8983	8989	8795	8621.12	8319	8922	1.073	0.101	0.245310195309383	0.326685950273375	0.0014	0.0082	0.0054	0.0054	TRUE	0.0323
CNC03545	837	495	964	1205	1094	644	725	767	754	934	1123	767	845.02	749	941	1.259	0.332	0.017267617528607	0.0327842363161293	0.0166	0.0111	0.0128	0.0128	TRUE	0.1738
CNC03550	1141	705	1187	979	621	781	989	1093	928	759	638	930	889.27	1003	776	0.773	-0.371	0.00958772560627263	0.0196376530650108	0.0197	0.0109	0.0136	0.0136	TRUE	0.3511
CNC03555	940	515	992	848	743	567	814	798	775	657	763	675	747.24	796	698	0.877	-0.189	0.102145079220555	0.1569349988581	0.0022	0.0115	0.0083	0.0083	TRUE	0.0774
CNC03560	3160	2000	3748	3735	3278	2525	2738	3100	2930	2895	3366	3006	3005.85	2923	3089	1.057	0.081	0.432542470863925	0.520401433451824	0.0046	0.0088	0.0072	0.0072	TRUE	0.0749
CNC03570	3818	2304	4366	6134	4991	4146	3308	3572	3413	4754	5125	4937	4184.64	3431	4939	1.44	0.526	4.39624876742756e-09	2.56273850752066e-08	0.0011	0.0085	0.0055	0.0055	TRUE	0.0152
CNC03580	1259	442	1065	969	635	479	1091	685	833	751	652	570	763.64	870	658	0.756	-0.404	0.0146831193384618	0.0285052074240238	0.0353	0.0114	0.0184	0.0184	TRUE	0.3197
CNC03590	996	436	1046	1353	904	849	863	676	818	1049	928	1011	890.7	786	996	1.264	0.338	0.00667587486236446	0.0142281979407601	0.0079	0.0109	0.01	0.01	TRUE	0.1634
CNC03600	1007	515	1003	2719	2344	1793	872	798	784	2107	2407	2135	1517.31	818	2216	2.707	1.437	2.4607657534282e-40	6.97006641612055e-39	0.0039	0.0097	0.0075	0.0075	TRUE	0.0686
CNC03605	400	230	502	489	356	329	347	357	392	379	366	392	371.96	365	379	1.035	0.05	0.71166910944879	0.771751121961155	0	0.0152	0.0104	0.0104	TRUE	0.0531
CNC03610	24255	13856	27876	23136	17964	14941	21014	21480	21792	17930	18447	17790	19741.86	21429	18056	0.843	-0.247	0.00215422301945003	0.00517888653352005	3e-04	0.008	0.0046	0.0046	TRUE	0.0044
CNC03620	18	6	22	19	10	11	16	9	17	15	10	13	13.36	14	13	0.888	-0.172	0.760494193342459	0.814043203080397	0	0.2108	0.1544	0.1544	TRUE	0.2379
CNC03630	6419	2986	6490	16122	10469	10080	5561	4629	5073	12494	10750	12002	8418.32	5088	11749	2.308	1.207	9.24082031500651e-31	1.84482400746576e-29	0.0069	0.0082	0.0077	0.0077	TRUE	0.0806
CNC03640	3075	1596	3360	3131	2142	1980	2664	2474	2627	2426	2200	2358	2458.06	2588	2328	0.899	-0.154	0.105973666795484	0.161879111205455	0.0014	0.009	0.0061	0.0061	TRUE	0.0282
CNC03650	435	250	477	856	548	522	377	388	373	663	563	622	497.49	379	616	1.628	0.703	3.98045652932788e-08	2.08722040161275e-07	0.0026	0.0133	0.0096	0.0096	TRUE	0.0676
CNC03660	3179	2012	3900	6559	4857	4286	2754	3119	3049	5083	4988	5103	4015.95	2974	5058	1.702	0.767	1.18405236440746e-16	1.22623422988947e-15	0.0018	0.0085	0.0059	0.0059	TRUE	0.0512
CNC03670	6421	3761	8746	6711	4451	4456	5563	5830	6837	5201	4571	5306	5551.22	6077	5026	0.827	-0.274	0.0129393411826925	0.0255700516872051	0.009	0.0084	0.0086	0.0086	TRUE	0.1472
CNC03680	2665	1709	3212	3808	3612	2663	2309	2649	2511	2951	3709	3171	2883.33	2490	3277	1.317	0.397	0.000455620662410949	0.00126724874127561	0.0089	0.0088	0.0089	0.0089	TRUE	0.162
CNC03690	1419	798	1601	1678	1443	1169	1229	1237	1252	1300	1482	1392	1315.34	1239	1391	1.122	0.166	0.105461773037082	0.161357567035881	0.0017	0.0099	0.0068	0.0068	TRUE	0.0406
CNC03700	52167	24820	54426	38927	23329	20874	45195	38476	42547	30167	23956	24854	34199.25	42073	26326	0.626	-0.676	1.73282866939086e-09	1.05368701107547e-08	0.0113	0.008	0.0091	0.0091	TRUE	0.1996
CNC03710	2321	1497	2747	2992	2499	2086	2011	2321	2147	2319	2566	2484	2307.92	2160	2456	1.138	0.187	0.0646593701230912	0.105145349383438	0.0032	0.009	0.0069	0.0069	TRUE	0.0497
CNC03720	1694	762	2053	4138	2401	2308	1468	1181	1605	3207	2466	2748	2112.37	1418	2807	1.976	0.983	3.73655098503408e-13	3.08801245995086e-12	0.0197	0.0092	0.0126	0.0126	TRUE	0.247
CNC03730	3388	1370	3792	1285	683	785	2935	2124	2964	996	701	935	1775.87	2674	877	0.328	-1.609	1.95306584624706e-25	3.2121390642495e-24	0.0305	0.0094	0.0164	0.0164	TRUE	0.3867
CNC03740	1245	697	1491	1963	1428	1308	1079	1080	1166	1521	1466	1557	1311.62	1108	1515	1.366	0.45	7.6649240725436e-06	2.88982461620131e-05	7e-04	0.0099	0.0065	0.0065	TRUE	0.0255
CNC03750	10973	7096	13194	8111	5603	5142	9507	11000	10314	6286	5754	6122	8163.8	10274	6054	0.589	-0.763	9.66781331119983e-16	9.4094370964218e-15	0.0035	0.0082	0.0064	0.0064	TRUE	0.0522
CNC03760	114483	48464	114074	91272	26504	54791	99184	75129	89175	70733	27216	65238	71112.59	87829	54396	0.619	-0.691	0.0693012008786502	0.111731539631159	0.1043	0.0079	0.0372	0.1043	TRUE	2.3167
CNC03770	1758	1025	2032	2586	1645	1586	1523	1589	1588	2004	1689	1888	1713.7	1567	1860	1.188	0.249	0.0172187006046422	0.0327007299735153	0.0036	0.0095	0.0073	0.0073	TRUE	0.0787
CNC03780	1245	677	1317	2315	1773	1541	1079	1049	1030	1794	1821	1835	1434.53	1053	1817	1.726	0.787	2.73731811126028e-16	2.75728638927556e-15	0	0.0098	0.0059	0.0059	TRUE	0.0059
CNC03790	2173	1337	2285	1996	1652	1527	1883	2073	1786	1547	1696	1818	1800.48	1914	1687	0.882	-0.181	0.0961803931844065	0.148840449690928	0.0053	0.0094	0.008	0.008	TRUE	0.065
CNC03800	613	294	645	938	752	731	531	456	504	727	772	870	643.43	497	790	1.582	0.662	1.81771811650092e-07	8.91112106225449e-07	0.0055	0.0121	0.0099	0.0099	TRUE	0.0926
CNC03810	334	149	351	264	211	152	289	231	274	205	217	181	232.83	265	201	0.755	-0.406	0.0147624788969423	0.0286160603892205	0.0052	0.0195	0.0155	0.0155	TRUE	0.1207
CNC03820	1733	1060	2047	1930	1556	1262	1501	1643	1600	1496	1598	1503	1556.83	1581	1532	0.969	-0.045	0.648896088847071	0.719933591710477	0.0011	0.0096	0.0064	0.0064	TRUE	0.0239
CNC03830	18906	9838	21292	21445	14947	13325	16379	15251	16645	16619	15349	15866	16018.11	16092	15945	0.991	-0.013	0.878099558247439	0.906266563697294	0.0015	0.008	0.0054	0.0054	TRUE	0.0254
CNC03840	22266	10135	28665	22755	8266	12498	19290	15711	22408	17634	8488	14881	16402.28	19136	13668	0.714	-0.486	0.130289475907181	0.19301713149593	0.0742	0.008	0.0274	0.0742	TRUE	0.7304
CNC03850	9462	6237	10743	11774	11268	7893	8198	9669	8398	9124	11571	9398	9392.94	8755	10031	1.146	0.197	0.0912746995812247	0.142361499279838	0.0129	0.0082	0.0097	0.0097	TRUE	0.2203
CNC03860	2344	1414	2633	1790	1206	1381	2031	2192	2058	1387	1238	1644	1758.49	2094	1423	0.68	-0.557	3.03949488584047e-06	1.22095588505155e-05	0.0104	0.0094	0.0097	0.0097	TRUE	0.218
CNC03870	865	516	930	1592	1300	1079	749	800	727	1234	1335	1285	1021.62	759	1285	1.696	0.762	7.43509482769834e-13	6.03180030819885e-12	9e-04	0.0105	0.0071	0.0071	TRUE	0.0245
CNC03880	2461	1588	3011	2498	1683	1669	2132	2462	2354	1936	1728	1987	2099.83	2316	1884	0.814	-0.297	0.00501443114267034	0.0110785498712063	0.0046	0.0092	0.0076	0.0076	TRUE	0.0627
CNC03890	1788	910	1770	1889	1454	1238	1549	1411	1384	1464	1493	1474	1462.41	1448	1477	1.02	0.028	0.778894264050086	0.828387545270213	0.0014	0.0097	0.0065	0.0065	TRUE	0.0463
CNC03895	240	160	259	94	67	66	208	248	202	73	69	79	146.44	219	74	0.336	-1.574	3.9009352516475e-15	3.63648366356113e-14	0	0.0264	0.0198	0.0198	TRUE	0.1247
CNC03900	2246	1457	2716	3092	2299	1973	1946	2259	2123	2396	2361	2349	2238.98	2109	2369	1.124	0.169	0.0850320045870235	0.133901669375812	0.0021	0.0091	0.0065	0.0065	TRUE	0.0557
CNC03910	1025	482	908	1006	631	623	888	747	710	780	648	742	752.4	782	723	0.925	-0.113	0.392921929786986	0.480776632302245	0.0105	0.0115	0.0111	0.0111	TRUE	0.1735
CNC03920	2850	1548	3148	3167	2639	2094	2469	2400	2461	2454	2710	2493	2497.88	2443	2552	1.044	0.063	0.503012652571321	0.586759567272566	0.0012	0.009	0.0059	0.0059	TRUE	0.0353
CNC03925	1079	520	1046	1681	1390	1114	935	806	818	1303	1427	1326	1102.52	853	1352	1.583	0.663	2.55937737485064e-09	1.52139490946278e-08	0.0032	0.0103	0.0079	0.0079	TRUE	0.0858
CNC03930	3950	2221	4212	3052	3130	2142	3422	3443	3293	2365	3214	2550	3047.92	3386	2710	0.8	-0.321	0.00784825694371224	0.0163991951522461	0.0134	0.0088	0.0102	0.0102	TRUE	0.3219
CNC03940	4059	2328	4483	7427	6523	4799	3517	3609	3505	5756	6698	5714	4799.67	3544	6056	1.709	0.773	3.78010444241302e-15	3.53378451964929e-14	0.004	0.0084	0.0067	0.0067	TRUE	0.1049
CNC03950	38405	19203	34032	66191	46303	44343	33273	29769	26604	51296	47548	52798	40214.43	29882	50547	1.692	0.758	3.84859646446066e-13	3.17664973430203e-12	0.0076	0.0079	0.0078	0.0078	TRUE	0.1209
CNC03960	4809	2615	4689	8004	5756	4778	4166	4054	3666	6203	5911	5689	4948.04	3962	5934	1.498	0.584	7.80279225201082e-10	4.87895349493657e-09	0.0028	0.0084	0.0063	0.0063	TRUE	0.053
CNC03970	4578	2380	5124	4931	3370	3468	3966	3689	4006	3821	3461	4129	3845.41	3887	3804	0.978	-0.032	0.749985422182038	0.804353297447014	0.0046	0.0086	0.0071	0.0071	TRUE	0.0754
CNC03980	5478	3112	6066	7151	5275	4851	4746	4824	4742	5542	5417	5776	5174.45	4771	5578	1.169	0.226	0.00802858949808195	0.0167496037750353	3e-04	0.0084	0.005	0.005	TRUE	0.0116
CNC03990	758	356	813	891	657	591	657	552	636	690	675	704	652.16	615	690	1.118	0.161	0.180811781851832	0.254444971005383	0.002	0.012	0.0088	0.0088	TRUE	0.0848
CNC04000	3111	1494	3034	6930	5456	4076	2695	2316	2372	5371	5603	4853	3868.23	2461	5276	2.143	1.099	4.99519244095257e-26	8.42446195893986e-25	0.0057	0.0086	0.0075	0.0075	TRUE	0.0847
CNC04010	4232	2273	5248	4315	2500	2865	3666	3524	4103	3344	2567	3411	3435.84	3764	3107	0.825	-0.277	0.0254160812426403	0.0464071037124572	0.0142	0.0087	0.0108	0.0108	TRUE	0.2807
CNC04020	1277	703	1408	5078	4164	3118	1106	1090	1101	3935	4276	3713	2536.76	1099	3975	3.616	1.855	1.00116917853973e-78	7.13521431759286e-77	0.0025	0.0089	0.0064	0.0064	TRUE	0.0533
CNC04030	1707	1026	2027	2621	2268	1745	1479	1591	1585	2031	2329	2078	1848.64	1552	2146	1.384	0.468	4.81158998769716e-06	1.87264935046722e-05	0.0031	0.0093	0.007	0.007	TRUE	0.0674
CNC04040	2148	1379	2566	3039	2265	2059	1861	2138	2006	2355	2326	2452	2189.53	2002	2378	1.189	0.25	0.0109636065363444	0.022112550750401	0.0021	0.0091	0.0065	0.0065	TRUE	0.0457
CNC04050	2214	1126	2459	2717	1647	1704	1918	1746	1922	2106	1691	2029	1901.95	1862	1942	1.042	0.06	0.597890763964231	0.673834379111533	0.0077	0.0093	0.0087	0.0087	TRUE	0.1542
CNC04060	2660	1566	2756	7405	5594	4924	2305	2428	2154	5739	5744	5863	4038.74	2296	5782	2.521	1.334	3.18816469260105e-48	1.1180505599238e-46	0.0014	0.0085	0.0057	0.0057	TRUE	0.0354
CNC04070	5712	4193	6853	6581	5293	4622	4949	6500	5357	5100	5435	5503	5474.08	5602	5346	0.955	-0.067	0.558695801076461	0.638784848979607	0.0097	0.0084	0.0091	0.0091	TRUE	0.2374
CNC04080	2691	1307	3029	4263	3217	2337	2331	2026	2368	3304	3303	2783	2685.85	2242	3130	1.395	0.48	1.59341503131072e-05	5.71800477938682e-05	0.0075	0.0089	0.0085	0.0085	TRUE	0.1135
CNC04100	3891	2162	4177	4653	2779	3287	3371	3352	3265	3606	2854	3914	3393.54	3329	3458	1.039	0.055	0.649911596207898	0.720818952420674	0.0129	0.0087	0.0101	0.0101	TRUE	0.2833
CNC04110	2728	1415	2619	2613	2236	1962	2363	2194	2047	2025	2296	2336	2210.25	2201	2219	1.007	0.011	0.91917592226302	0.938576184372099	0.0052	0.0091	0.0077	0.0077	TRUE	0.072
CNC04120	6855	4194	7413	5934	4913	4544	5939	6502	5795	4599	5045	5410	5548.26	6079	5018	0.826	-0.276	0.00580926279961623	0.0126551114369075	0.0049	0.0084	0.0071	0.0071	TRUE	0.0656
CNC04130	17184	10051	20359	16569	10112	11297	14888	15581	15915	12840	10384	13451	13843.2	15461	12225	0.791	-0.339	0.00210709343532896	0.00507110213847507	0.0093	0.0081	0.0087	0.0087	TRUE	0.2121
CNC04140	2673	1324	3492	1972	2114	1823	2316	2052	2730	1528	2171	2171	2161.29	2366	1957	0.826	-0.277	0.0619515658867829	0.101186539846623	0.0277	0.0091	0.0153	0.0153	TRUE	0.4488
CNC04150	9915	6279	10883	13854	11211	9348	8590	9734	8508	10736	11512	11130	10035.08	8944	11126	1.244	0.316	0.000753002205022066	0.00200679477880428	0.0034	0.0081	0.0062	0.0062	TRUE	0.0723
CNC04160	3700	2217	4480	4009	2677	2045	3206	3437	3502	3107	2749	2435	3072.54	3382	2764	0.818	-0.29	0.00892521276080599	0.0184172821228587	0.008	0.0088	0.0085	0.0085	TRUE	0.1445
CNC04170	5208	2921	5188	7590	5855	4859	4512	4528	4056	5882	6012	5785	5129.27	4365	5893	1.351	0.434	1.9318858719789e-06	8.03296082777675e-06	0.0018	0.0084	0.0058	0.0058	TRUE	0.0475
CNC04180	29250	18361	34453	16973	14096	12781	25341	28463	26933	13154	14475	15218	20597.3	26912	14282	0.531	-0.914	1.36367354656409e-21	1.88300588888058e-20	0.0043	0.008	0.0066	0.0066	TRUE	0.0586
CNC04190	9200	5362	10427	14096	10263	7616	7971	8312	8151	10924	10539	9068	9160.8	8145	10177	1.25	0.322	0.00110939272969082	0.00284450870885521	0.0047	0.0082	0.0069	0.0069	TRUE	0.1107
CNC04200	16976	7699	19663	22230	11742	13293	14707	11935	15371	17228	12058	15828	14521.06	14004	15038	1.074	0.102	0.457096228815946	0.543724659833469	0.0213	0.0081	0.0136	0.0136	TRUE	0.3676
CNC04210	1232	505	1222	1389	923	761	1067	783	955	1076	948	906	955.97	935	977	1.042	0.06	0.656017143134903	0.726496512063181	0.0147	0.0107	0.012	0.012	TRUE	0.2278
CNC04215	1064	651	1172	3944	3596	2802	922	1009	916	3056	3693	3336	2155.43	949	3362	3.548	1.827	4.54422473406705e-63	2.3530563701091e-61	0.0057	0.0091	0.0079	0.0079	TRUE	0.0905
CNC04220	603	259	589	779	450	440	522	402	460	604	462	524	495.68	461	530	1.146	0.196	0.188168731785982	0.262841381301895	0.0145	0.0133	0.014	0.014	TRUE	0.1806
CNC04230	522	283	620	556	374	364	452	439	485	431	384	433	437.33	459	416	0.906	-0.143	0.274662607171803	0.35878276711366	0.0014	0.0141	0.01	0.01	TRUE	0.0519
CNC04240	8511	5333	8861	10871	7671	7050	7374	8267	6927	8425	7877	8394	7877.31	7523	8232	1.095	0.131	0.182722391577736	0.256694364429257	0.0046	0.0082	0.0068	0.0068	TRUE	0.0907
CNC04260	3679	2453	3969	2720	1891	1766	3187	3803	3103	2108	1942	2103	2707.53	3364	2051	0.61	-0.712	6.28130156396032e-11	4.3187206188723e-10	0.0069	0.0089	0.0082	0.0082	TRUE	0.1551
CNC04270	1910	1017	2049	3490	2637	2250	1655	1577	1602	2705	2708	2679	2154.1	1611	2697	1.673	0.743	2.67624270491433e-16	2.69986859180703e-15	0	0.0091	0.0054	0.0054	TRUE	0.0068
CNC04280	23818	13456	27505	30901	20938	18121	20635	20860	21502	23947	21501	21576	21670.06	20999	22341	1.064	0.089	0.309137203340351	0.395018581789058	0.0021	0.008	0.0055	0.0055	TRUE	0.0485
CNC04290	41029	17552	44066	39969	10480	22886	35546	27209	34448	30975	10762	27250	27698.18	32401	22996	0.71	-0.495	0.196288088368826	0.272574366165636	0.1056	0.008	0.0415	0.1056	TRUE	2.6504
CNC04300	9210	4998	10575	9804	7432	5807	7979	7748	8267	7598	7632	6914	7689.62	7998	7381	0.923	-0.116	0.195484654580494	0.2717433495301	0.0018	0.0082	0.0056	0.0056	TRUE	0.0372
CNC04305	2068	905	1938	2091	1049	1285	1792	1403	1515	1620	1077	1530	1489.54	1570	1409	0.897	-0.157	0.303335684503067	0.388955100964661	0.0303	0.0097	0.016	0.016	TRUE	0.5109
CNC04310	38303	25552	47198	26038	19241	17889	33184	39611	36896	20179	19758	21300	28488	36564	20412	0.558	-0.841	2.76410489021671e-18	3.19172251086347e-17	0.0046	0.008	0.0067	0.0067	TRUE	0.0801
CNC04320	31039	18702	38143	13262	6614	7136	26891	28992	29818	10278	6792	8497	18544.43	28567	8522	0.298	-1.745	2.88898004429517e-39	7.84760644819197e-38	0.0222	0.008	0.0127	0.0127	TRUE	0.3979
CNC04330	11061	5932	12782	12496	10179	8120	9583	9196	9992	9684	10453	9668	9762.6	9590	9935	1.036	0.051	0.565638310700882	0.644941313719088	0.0017	0.0082	0.0055	0.0055	TRUE	0.0254
CNC04340	17398	8383	19101	15685	12148	10157	15073	12995	14932	12155	12475	12094	13287.29	14333	12241	0.854	-0.228	0.0146616316083934	0.0284726909758076	0.0033	0.0081	0.0062	0.0062	TRUE	0.081
CNC04350	3947	2544	4772	4576	3398	2699	3420	3944	3730	3546	3489	3214	3557.15	3698	3416	0.925	-0.113	0.251219853670712	0.333350388414311	0.0035	0.0086	0.0067	0.0067	TRUE	0.0529
CNC04360	2689	1509	2557	2660	1978	1781	2330	2339	1999	2061	2031	2121	2146.83	2223	2071	0.933	-0.101	0.326307629510946	0.412663035374652	0.0038	0.0091	0.0071	0.0071	TRUE	0.0958
CNC04370	1585	957	1881	2425	1623	1686	1373	1484	1470	1879	1667	2007	1646.76	1442	1851	1.284	0.36	0.000843860190375954	0.00222124914289588	0.0043	0.0095	0.0078	0.0078	TRUE	0.0911
CNC04380	361	148	320	363	251	197	313	229	250	281	258	235	260.99	264	258	0.974	-0.038	0.82202265602246	0.862765821712884	0.0131	0.0183	0.0168	0.0168	TRUE	0.2952
CNC04390	1879	909	2246	3079	2014	1645	1628	1409	1756	2386	2068	1959	1867.62	1598	2138	1.337	0.419	0.000485325568103383	0.00134142529832745	0.0106	0.0093	0.0098	0.0098	TRUE	0.1265
CNC04400	3513	2185	4210	4049	2970	2671	3044	3387	3291	3138	3050	3180	3181.63	3241	3123	0.964	-0.053	0.566636010914377	0.645635805456505	0.0013	0.0087	0.0058	0.0058	TRUE	0.0346
CNC04410	1143	695	1324	1683	1683	1139	990	1077	1035	1304	1728	1356	1248.56	1034	1463	1.415	0.501	8.1144675025405e-05	0.000258393075503829	0.0121	0.01	0.0108	0.0108	TRUE	0.3032
CNC04415	1124	592	1074	1650	1323	1025	974	918	840	1279	1359	1220	1098.13	911	1286	1.414	0.499	6.36091573516093e-06	2.42578535630878e-05	0.0034	0.0103	0.0079	0.0079	TRUE	0.0587
CNC04420	16532	8767	17310	17704	13018	11584	14323	13591	13532	13720	13368	13793	13720.97	13815	13627	0.986	-0.02	0.809773422534493	0.852609729080003	5e-04	0.0081	0.0048	0.0048	TRUE	0.0127
CNC04430	1373	796	1503	1897	1467	1230	1190	1234	1175	1470	1506	1465	1339.92	1200	1480	1.235	0.305	0.00167705567569283	0.00411838644627346	0	0.0099	0.006	0.006	TRUE	0.0071
CNC04440	4592	2473	4173	4037	2951	2426	3978	3834	3262	3129	3030	2889	3353.6	3691	3016	0.818	-0.291	0.00583026724142323	0.0126864777663011	0.0056	0.0087	0.0077	0.0077	TRUE	0.1277
CNC04450	526	305	622	502	372	296	456	473	486	389	382	352	423.04	472	374	0.795	-0.331	0.0102697745498169	0.0208990069745736	0	0.0143	0.0095	0.0095	TRUE	0.0289
CNC04460	3156	1956	3497	4161	3432	2806	2734	3032	2734	3225	3524	3341	3098.35	2833	3363	1.188	0.248	0.00947878141667699	0.019432528063636	0.0024	0.0087	0.0063	0.0063	TRUE	0.0445
CNC04470	7446	3770	7972	9282	7190	5371	6451	5844	6232	7193	7383	6395	6583.13	6176	6990	1.132	0.179	0.0648993754994696	0.105455518708135	0.0038	0.0083	0.0066	0.0066	TRUE	0.0674
CNC04480	1331	720	1712	1503	1048	1021	1153	1116	1338	1165	1076	1216	1177.37	1202	1152	0.956	-0.064	0.575356922860911	0.653916664720249	0.0058	0.0102	0.0086	0.0086	TRUE	0.1195
CNC04490	5218	2274	5135	3964	2934	2323	4521	3525	4014	3072	3013	2766	3485.13	4020	2950	0.734	-0.447	6.58213558242621e-05	0.000212707921210731	0.0087	0.0087	0.0087	0.0087	TRUE	0.1442
CNC04510	1668	765	1940	3058	1806	1689	1445	1186	1517	2370	1855	2011	1730.5	1383	2079	1.501	0.586	5.66016389816116e-06	2.17607693254131e-05	0.0151	0.0094	0.0114	0.0114	TRUE	0.1842
CNC04520	775	304	791	746	493	437	671	471	618	578	506	520	560.96	587	535	0.908	-0.14	0.343193558226235	0.431302029564559	0.0155	0.0127	0.0138	0.0138	TRUE	0.321
CNC04530	2187	1334	2772	2076	1760	1282	1895	2068	2167	1609	1807	1526	1845.38	2043	1647	0.806	-0.31	0.00430575593150802	0.00965118373826011	0.0053	0.0093	0.008	0.008	TRUE	0.0862
CNC04540	3698	2039	3606	3225	2659	2134	3204	3161	2819	2499	2730	2541	2825.71	3061	2590	0.846	-0.241	0.0149944525043618	0.0289831528722397	0.003	0.0088	0.0067	0.0067	TRUE	0.0593
CNC04560	592	280	646	1028	725	629	513	434	505	797	744	749	623.67	484	763	1.571	0.652	9.35521938991945e-08	4.72609711252943e-07	0.0022	0.0122	0.009	0.009	TRUE	0.0837
CNC04570	1756	810	1815	1718	1206	1050	1521	1256	1419	1331	1238	1250	1335.98	1399	1273	0.909	-0.137	0.212201781665809	0.290653731944819	0.0043	0.0099	0.008	0.008	TRUE	0.0911
CNC04580	5177	2845	5263	5068	3695	3539	4485	4410	4114	3928	3794	4214	4157.56	4336	3979	0.917	-0.124	0.182308824501732	0.256276328483029	0.0021	0.0085	0.006	0.006	TRUE	0.0322
CNC04590	34972	20873	40281	23309	12966	14608	30298	32357	31489	18064	13315	17393	23819.39	31381	16257	0.518	-0.949	9.64897582763232e-16	9.40491349787456e-15	0.013	0.008	0.01	0.01	TRUE	0.3067
CNC04600	2400	1615	2850	3397	2947	2559	2079	2504	2228	2633	3026	3047	2586.08	2270	2902	1.279	0.355	0.00125593750863424	0.00317239093263254	0.0071	0.0089	0.0083	0.0083	TRUE	0.0952
CNC04610	3889	2200	4235	5577	4818	3743	3369	3410	3311	4322	4948	4457	3969.43	3363	4576	1.36	0.444	2.42478083322358e-06	9.90230891103261e-06	0.0023	0.0086	0.0061	0.0061	TRUE	0.0617
CNC04620	2115	1187	2164	1519	1396	1119	1832	1840	1692	1177	1434	1332	1551.2	1788	1314	0.735	-0.444	5.61525255983804e-05	0.000184521040984663	0.0049	0.0096	0.0081	0.0081	TRUE	0.1031
CNC04630	620	267	667	2407	1762	1473	537	414	521	1865	1809	1754	1150.17	491	1809	3.664	1.873	1.82811496717913e-54	7.86801688471641e-53	0.0063	0.0102	0.0091	0.0091	TRUE	0.193
CNC04640	1090	225	900	966	517	528	944	349	704	749	531	629	650.81	666	636	0.955	-0.067	0.874672171291912	0.903892711084167	0.1283	0.012	0.0405	0.1283	TRUE	0.3008
CNC04645	823	363	855	839	441	461	713	563	668	650	453	549	599.35	648	551	0.849	-0.237	0.122982252491606	0.183628377903663	0.0206	0.0124	0.0152	0.0152	TRUE	0.2413
CNC04660	168	92	230	280	145	132	146	143	180	217	149	157	165.17	156	174	1.118	0.161	0.436196869162521	0.523467834294621	0.0255	0.0243	0.0246	0.0246	TRUE	0.5222
CNC04670	30617	18185	36511	35893	29005	23191	26525	28190	28542	27816	29785	27613	28078.52	27752	28405	1.024	0.034	0.696194763335338	0.758702110340215	0.0014	0.008	0.0053	0.0053	TRUE	0.0221
CNC04680	6947	3362	6591	7339	5929	4869	6019	5212	5152	5687	6088	5797	5659.34	5461	5857	1.072	0.101	0.304451221059435	0.39008364453546	0.0043	0.0084	0.0068	0.0068	TRUE	0.0979
CNC04690	25662	13447	28836	26686	18244	19314	22233	20846	22542	20681	18734	22997	21338.67	21874	20804	0.951	-0.072	0.471409455148014	0.556852943988779	0.0054	0.008	0.0073	0.0073	TRUE	0.1038
CNC04700	10656	5410	12044	16873	9756	10676	9232	8387	9415	13076	10018	12712	10473.27	9011	11935	1.324	0.405	0.000464798956875392	0.00128953013234412	0.0115	0.0081	0.0096	0.0096	TRUE	0.2413
CNC04710	2455	1211	2099	2494	1905	1698	2127	1877	1641	1933	1956	2022	1925.97	1882	1970	1.047	0.066	0.562471098715634	0.642325713695248	0.0083	0.0093	0.0089	0.0089	TRUE	0.1614
CNC04720	7142	4070	7511	10240	9709	6786	6188	6309	5872	7936	9970	8080	7392.34	6123	8662	1.415	0.501	4.53885919413892e-06	1.77588894561704e-05	0.0091	0.0082	0.0084	0.0084	TRUE	0.2132
CNC04730	3519	2113	4211	8018	6000	5050	3049	3276	3292	6214	6161	6013	4667.34	3206	6129	1.913	0.936	1.5060415238068e-26	2.59273849864714e-25	7e-04	0.0085	0.0053	0.0053	TRUE	0.0225
CNC04740	18946	15255	23355	27913	33034	23851	16414	23648	18257	21632	33922	28399	23712.03	19440	27984	1.44	0.526	0.000934096838855277	0.00242982490107252	0.0428	0.008	0.0181	0.0181	TRUE	0.1747
CNC04750	63655	30989	59454	54404	36007	34203	55148	48039	46477	42161	36975	40724	44920.9	49888	39953	0.801	-0.32	0.00154914798808336	0.00382696715058385	0.0065	0.0079	0.0074	0.0074	TRUE	0.1042
CNC04760	2701	1562	2704	3721	3187	2496	2340	2421	2114	2884	3273	2972	2667.25	2292	3043	1.329	0.41	6.20925737208142e-05	0.000202136335275814	0.0041	0.0089	0.0072	0.0072	TRUE	0.0567
CNC04770	22975	15861	25481	25534	24477	18258	19905	24588	19919	19788	25135	21739	21845.67	21471	22221	1.035	0.05	0.678752057744023	0.745912037108452	0.0126	0.008	0.0103	0.0103	TRUE	0.1969
CNC04790	1649	916	1858	2884	2252	2009	1429	1420	1452	2235	2313	2392	1873.45	1434	2313	1.612	0.689	1.70784464208355e-13	1.44198653346876e-12	0	0.0093	0.0057	0.0057	TRUE	0.0108
CNC04800	1400	909	1662	1340	1287	908	1213	1409	1299	1038	1322	1081	1227.08	1307	1147	0.878	-0.187	0.130258586432518	0.193014511709083	0.0105	0.0101	0.0102	0.0102	TRUE	0.2125
CNC04803	431	181	476	769	560	485	373	281	372	596	575	577	462.43	342	583	1.691	0.758	8.6761524756228e-08	4.41331838898142e-07	0.0076	0.0137	0.0121	0.0121	TRUE	0.244
CNC04805	141	40	151	72	36	46	122	62	118	56	37	55	74.96	101	49	0.482	-1.052	0.000537056910188792	0.00147383354959626	0.0738	0.044	0.0514	0.0514	TRUE	0.9042
CNC04810	3237	1798	3428	3127	2273	1793	2804	2787	2680	2423	2334	2135	2527.29	2757	2297	0.834	-0.262	0.00631490179468649	0.0135805220944783	0.0018	0.0089	0.0062	0.0062	TRUE	0.0458
CNC04820	10472	4100	11931	20233	12610	10123	9073	6356	9327	15680	12949	12053	10906.21	8252	13561	1.643	0.716	8.27181146639433e-07	3.65503775995077e-06	0.0295	0.0081	0.0151	0.0151	TRUE	0.4903
CNC04830	6901	5545	8644	7983	8127	6736	5979	8596	6757	6187	8345	8020	7314.05	7111	7517	1.058	0.081	0.576592178666897	0.654953377927025	0.0244	0.0082	0.0149	0.0149	TRUE	0.4053
CNC04835	586	246	720	606	389	373	508	381	563	470	399	444	460.85	484	438	0.9	-0.152	0.331950123125527	0.419079126871618	0.0199	0.0138	0.0156	0.0156	TRUE	0.3654
CNC04840	1983	946	2294	3540	2416	2349	1718	1466	1793	2743	2481	2797	2166.5	1659	2674	1.608	0.686	5.2525377588872e-10	3.34426707645575e-09	0.0066	0.0091	0.0083	0.0083	TRUE	0.1193
CNC04850	2284	1454	2268	3006	2793	2145	1979	2254	1773	2330	2868	2554	2292.89	2002	2584	1.292	0.37	0.00225760990898841	0.00539028763572592	0.0121	0.0091	0.0101	0.0101	TRUE	0.1431
CNC04855	33	10	38	16	10	11	29	16	30	12	10	13	18.26	25	12	0.475	-1.075	0.032792311491242	0.0581142889208428	0	0.1564	0.1209	0.1209	TRUE	0.4302
CNC04860	3239	2065	3827	2699	2393	1996	2806	3201	2992	2092	2457	2377	2654.09	3000	2309	0.77	-0.378	0.000327863195617802	0.000937884014050406	0.0051	0.0089	0.0076	0.0076	TRUE	0.0832
CNC04870	2344	1812	3091	2194	2286	1875	2031	2809	2416	1700	2347	2233	2256.05	2419	2093	0.866	-0.208	0.151551081276286	0.219943193934579	0.0259	0.0091	0.0147	0.0147	TRUE	0.2242
CNC04880	1130	662	1144	1616	1510	1177	979	1026	894	1252	1551	1401	1183.98	966	1401	1.451	0.537	5.7350143225156e-06	2.20102344699672e-05	0.0075	0.0102	0.0092	0.0092	TRUE	0.1069
CNC04890	22191	13848	27755	24452	16679	16012	19225	21467	21697	18950	17127	19065	19588.59	20796	18381	0.884	-0.178	0.0596312721131059	0.0978549323014771	0.0038	0.008	0.0064	0.0064	TRUE	0.0536
CNC04900	3367	2362	4330	527	296	314	2917	3662	3385	408	304	374	1841.63	3321	362	0.109	-3.194	7.81810972018898e-127	1.23377217203363e-124	0.0149	0.0093	0.0113	0.0113	TRUE	0.201
CNC04910	3380	1931	3609	3769	2935	2524	2928	2993	2821	2921	3014	3005	2947.17	2914	2980	1.023	0.033	0.713111683387423	0.77280971836034	3e-04	0.0088	0.0053	0.0053	TRUE	0.0096
CNC04920	3545	1882	3933	3554	2606	2242	3071	2917	3075	2754	2676	2669	2860.51	3021	2700	0.893	-0.163	0.0670761121777501	0.108593178191042	2e-04	0.0088	0.0053	0.0053	TRUE	0.0106
CNC04930	43553	19715	46714	50571	28877	28209	37733	30562	36518	39191	29653	33588	34540.76	34938	34144	0.977	-0.033	0.785482834795276	0.834056428872652	0.0128	0.008	0.0107	0.0107	TRUE	0.2049
CNC04940	1484	727	1572	1665	1255	1061	1286	1127	1229	1290	1289	1263	1247.32	1214	1281	1.053	0.075	0.466116585305644	0.551682272751037	0.0011	0.01	0.0068	0.0068	TRUE	0.0439
CNC04945	1573	878	1729	2369	1830	1506	1363	1361	1352	1836	1879	1793	1597.29	1359	1836	1.352	0.435	3.78099047751268e-06	1.50152216207034e-05	0	0.0096	0.0057	0.0057	TRUE	0.005
CNC04960	4407	2273	4972	4108	2614	2429	3818	3524	3887	3184	2684	2892	3331.4	3743	2920	0.78	-0.358	0.000439112272640444	0.00122493103664178	0.0046	0.0087	0.0072	0.0072	TRUE	0.0768
CNC04970	1687	813	1857	1543	922	981	1462	1260	1452	1196	947	1168	1247.36	1391	1104	0.792	-0.336	0.00658964789183124	0.0140664045819831	0.0098	0.01	0.0102	0.0102	TRUE	0.1846
CNC04980	8971	5530	11726	13106	9766	8781	7772	8573	9167	10157	10029	10455	9358.65	8504	10214	1.201	0.264	0.00517340888481682	0.0113955979024812	0.0035	0.0082	0.0063	0.0063	TRUE	0.0697
CNC04990	5292	3754	6248	5702	4820	4121	4585	5819	4884	4419	4950	4907	4927.28	5096	4759	0.934	-0.098	0.379678214409808	0.468167895108725	0.0095	0.0084	0.0088	0.0088	TRUE	0.1857
CNC05000	7791	5098	9645	11648	8817	7739	6750	7903	7540	9027	9054	9215	8248	7398	9099	1.23	0.299	0.00139106447350709	0.00347006975175196	0.0031	0.0082	0.0062	0.0062	TRUE	0.0718
CNC05010	2125	1162	2090	1963	1880	1461	1841	1801	1634	1521	1931	1740	1744.59	1759	1731	0.984	-0.024	0.838742763381362	0.876843381023923	0.0086	0.0094	0.0091	0.0091	TRUE	0.1379
CNC05020	397	274	394	651	532	475	344	425	308	505	546	566	448.85	359	539	1.511	0.596	5.09456837066002e-05	0.000168918455031189	0.0121	0.0139	0.0132	0.0132	TRUE	0.2665
CNC05030	3961	2390	4566	4445	3969	3216	3432	3705	3569	3445	4076	3829	3675.94	3569	3783	1.06	0.084	0.397456401477345	0.485324434228416	0.0039	0.0086	0.0069	0.0069	TRUE	0.0754
CNC05040	5123	3007	5800	5822	3560	3720	4438	4661	4534	4512	3656	4429	4371.79	4544	4199	0.924	-0.114	0.28183314299001	0.366128983092471	0.0063	0.0085	0.0078	0.0078	TRUE	0.1559
CNC05050	1835	1014	2047	1504	1063	922	1590	1572	1600	1166	1092	1098	1352.8	1587	1119	0.705	-0.505	2.46157073507347e-07	1.17885049364646e-06	0	0.0099	0.0061	0.0061	TRUE	0.0169
CNC05060	784	408	814	769	519	552	679	632	636	596	533	657	622.37	649	595	0.916	-0.127	0.30903450343444	0.394963495712199	0.0043	0.0122	0.0096	0.0096	TRUE	0.0965
CNC05065	925	368	882	1273	1014	820	801	570	689	987	1041	976	844.25	687	1001	1.451	0.537	5.56823427869233e-05	0.000183339576747008	0.0129	0.0111	0.0116	0.0116	TRUE	0.2472
CNC05070	8331	4488	9882	8696	6216	6104	7218	6957	7725	6739	6383	7268	7048.35	7300	6797	0.931	-0.104	0.274229613636884	0.358402736640396	0.0034	0.0083	0.0063	0.0063	TRUE	0.0446
CNC05080	9395	5706	10444	8500	6601	5790	8139	8845	8164	6587	6778	6894	7568.17	8383	6753	0.806	-0.312	0.00033870744099844	0.000963499106840198	0.0012	0.0082	0.0053	0.0053	TRUE	0.0281
CNC05090	2664	1698	3310	3594	2439	2405	2308	2632	2588	2785	2505	2864	2613.52	2509	2718	1.084	0.116	0.261694359218412	0.345038832882362	0.0043	0.0089	0.0073	0.0073	TRUE	0.0603
CNC05100	7209	4300	6853	6531	5790	4999	6246	6666	5357	5061	5946	5952	5871.3	6090	5653	0.929	-0.107	0.343899837557649	0.43186209233272	0.0097	0.0083	0.009	0.009	TRUE	0.1356
CNC05110	164	71	153	454	319	330	142	110	120	352	328	393	240.68	124	358	2.861	1.516	8.91265259787614e-19	1.07016415613629e-17	0.0061	0.0191	0.0157	0.0157	TRUE	0.1714
CNC05120	5672	2796	4688	3662	4381	2758	4914	4334	3665	2838	4499	3284	3922.28	4304	3540	0.822	-0.282	0.0720174448138639	0.115660679482988	0.0396	0.0086	0.0175	0.0175	TRUE	0.6172
CNC05130	922	390	928	1046	516	498	799	605	725	811	530	593	677.04	710	645	0.908	-0.139	0.399065467912551	0.486661623058765	0.0331	0.0119	0.0182	0.0182	TRUE	0.614
CNC05140	8626	4310	9712	6624	3924	4117	7473	6681	7592	5133	4029	4902	5968.61	7249	4688	0.647	-0.629	2.51588583652153e-08	1.34913360230297e-07	0.0098	0.0083	0.009	0.009	TRUE	0.1841
CNC05145	2292	1034	2192	2086	1559	1204	1986	1603	1714	1617	1601	1434	1658.87	1768	1551	0.877	-0.19	0.0971255801869676	0.150162898408962	0.0074	0.0095	0.0088	0.0088	TRUE	0.1415
CNC05150	4509	2285	5165	4201	2696	2718	3906	3542	4038	3256	2768	3236	3457.77	3829	3087	0.806	-0.312	0.00310596950710969	0.00719048756308873	0.0058	0.0087	0.0077	0.0077	TRUE	0.0988
CNC05160	4551	2469	5027	5241	4175	3486	3943	3827	3930	4062	4287	4151	4033.26	3900	4167	1.068	0.095	0.270214226479569	0.35415857091291	3e-04	0.0085	0.0051	0.0051	TRUE	0.0078
CNC05170	1785	778	1858	2402	1765	1567	1546	1206	1452	1861	1812	1866	1624.11	1401	1846	1.314	0.394	0.000537233231114147	0.00147383354959626	0.0071	0.0095	0.0087	0.0087	TRUE	0.1703
CNC05180	2670	1671	3002	3292	2636	2357	2313	2590	2347	2551	2707	2806	2552.47	2417	2688	1.113	0.154	0.114433061585579	0.172652477165767	0.0025	0.0089	0.0065	0.0065	TRUE	0.0463
CNC05200	1172	491	1041	1417	972	731	1015	761	814	1098	998	870	926.16	863	989	1.144	0.194	0.161987700958271	0.232694946240013	0.0171	0.0108	0.0128	0.0128	TRUE	0.2845
CNC05210	1806	1117	2108	2236	1739	1455	1565	1732	1648	1733	1786	1732	1699.19	1648	1750	1.063	0.088	0.361101158340955	0.448954882289224	7e-04	0.0095	0.0061	0.0061	TRUE	0.0236
CNC05220	9904	7093	12486	12019	8775	8039	8580	10996	9761	9314	9011	9572	9538.96	9779	9299	0.951	-0.072	0.498958991186926	0.583674584113475	0.0074	0.0082	0.0081	0.0081	TRUE	0.1437
CNC05230	1079	616	1196	1119	793	719	935	955	935	867	814	856	893.71	942	846	0.899	-0.154	0.143028873819356	0.209409183935209	0	0.0109	0.0068	0.0068	TRUE	0.0127
CNC05240	1614	910	1743	2000	1440	1298	1398	1411	1363	1550	1479	1545	1457.61	1391	1525	1.097	0.134	0.163717066921648	0.234854327511714	0	0.0097	0.0059	0.0059	TRUE	0.0084
CNC05250	4321	2669	5355	4035	2922	3001	3744	4137	4186	3127	3001	3573	3627.99	4022	3234	0.804	-0.315	0.00250653722251371	0.00592698134528037	0.0057	0.0086	0.0075	0.0075	TRUE	0.1016
CNC05260	14805	7638	19046	9378	7216	8555	12826	11840	14889	7268	7410	10186	10736.6	13185	8288	0.628	-0.67	1.09032085709656e-06	4.74189412128347e-06	0.0265	0.0081	0.0135	0.0135	TRUE	0.4894
CNC05270	19269	9784	23559	19729	10958	10863	16694	15167	18417	15289	11253	12934	14959.02	16759	13159	0.785	-0.349	0.00464740362010529	0.0103539466198514	0.0165	0.0081	0.0109	0.0109	TRUE	0.2458
CNC05280	10110	5732	11940	12840	9024	8128	8759	8886	9334	9951	9267	9678	9312.25	8993	9632	1.071	0.099	0.248228295179596	0.329909191989245	0.001	0.0082	0.0052	0.0052	TRUE	0.0136
CNC05290	4025	2568	4552	4619	4125	3141	3487	3981	3558	3580	4236	3740	3763.64	3675	3852	1.049	0.068	0.515147201993359	0.597967715378631	0.0057	0.0086	0.0077	0.0077	TRUE	0.0927
CNC05300	13311	7315	14065	16641	15469	10409	11532	11340	10995	12896	15885	12394	12506.95	11289	13725	1.216	0.282	0.0098983274579224	0.0202176007368597	0.0096	0.0081	0.0085	0.0085	TRUE	0.2316
CNC05310	2314	1343	2472	4539	3638	2920	2005	2082	1932	3518	3736	3477	2791.54	2006	3577	1.784	0.835	1.52718537386012e-19	1.90266628908739e-18	9e-04	0.0088	0.0057	0.0057	TRUE	0.0184
CNC05320	6208	2716	6461	6635	4296	3922	5378	4210	5051	5142	4411	4670	4810.45	4880	4741	0.971	-0.042	0.711071738418613	0.771481990872249	0.0106	0.0084	0.0092	0.0092	TRUE	0.1729
CNC05330	14314	6609	15373	10898	7432	6789	12401	10245	12018	8446	7632	8083	9804.14	11555	8054	0.697	-0.521	3.59235731697191e-07	1.68507744493205e-06	0.0061	0.0081	0.0074	0.0074	TRUE	0.1192
CNC05340	24843	9713	28189	15078	7043	8994	21523	15057	22036	11685	7232	10709	14707.1	19539	9875	0.505	-0.985	5.65779829635998e-09	3.24214777460652e-08	0.0478	0.0081	0.0205	0.0205	TRUE	0.6698
CNC05345	1909	1005	2161	1883	1112	1264	1654	1558	1689	1459	1142	1505	1501.22	1634	1369	0.837	-0.256	0.0366189715282257	0.0638711956023895	0.0103	0.0097	0.0101	0.0101	TRUE	0.2517
CNC05350	5224	2644	5204	7073	5516	4399	4526	4099	4068	5481	5664	5238	4846.02	4231	5461	1.291	0.368	7.36676760987134e-05	0.000236107039256418	0.0023	0.0084	0.006	0.006	TRUE	0.0457
CNC05360	161530	97138	169424	158702	118078	96868	139943	150584	132444	122989	121252	115338	130425.05	140990	119860	0.85	-0.234	0.00856858739916201	0.0177476866505143	0.0026	0.0079	0.0057	0.0057	TRUE	0.0434
CNC05370	6131	4036	6886	5920	5118	4085	5312	6257	5383	4588	5256	4864	5276.43	5651	4903	0.868	-0.204	0.0496250605349334	0.0829545778626831	0.0064	0.0084	0.0076	0.0076	TRUE	0.1061
CNC05390	2080	1182	2466	2686	1797	1474	1802	1832	1928	2082	1845	1755	1874.01	1854	1894	1.022	0.032	0.763169644705981	0.816247927240801	0.0041	0.0093	0.0074	0.0074	TRUE	0.0921
CNC05400	772	327	813	625	468	401	669	507	636	484	481	477	542.28	604	481	0.793	-0.335	0.0136070296491458	0.0266961104792352	0.0081	0.0129	0.0114	0.0114	TRUE	0.2111
CNC05410	1129	591	1090	1805	1521	1125	978	916	852	1399	1562	1340	1174.43	915	1434	1.566	0.647	9.95714847719546e-09	5.56928102167523e-08	0.0048	0.0102	0.0083	0.0083	TRUE	0.0734
CNC05420	2458	1011	2934	2063	1074	1276	2130	1567	2294	1599	1103	1519	1701.88	1997	1407	0.704	-0.507	0.00154797775205958	0.00382550206586535	0.0352	0.0095	0.0178	0.0178	TRUE	0.43
CNC05430	64	40	88	249	210	154	55	62	69	193	216	183	129.7	62	197	3.174	1.666	3.31401112584469e-15	3.1112274422236e-14	0	0.0288	0.0215	0.0215	TRUE	0.1007
CNC05440	1904	1126	2282	1917	1412	1213	1650	1746	1784	1486	1450	1444	1593.14	1727	1460	0.846	-0.241	0.0120956031546968	0.0241039259498888	0	0.0096	0.006	0.006	TRUE	0.0188
CNC05450	1183	595	1364	3449	2252	2084	1025	922	1066	2673	2313	2481	1746.72	1004	2489	2.473	1.306	1.23559596652257e-33	2.72077410834273e-32	0.0043	0.0094	0.0077	0.0077	TRUE	0.057
CNC05460	21414	14664	26940	24731	22479	17065	18552	22732	21060	19166	23083	20319	20818.69	20781	20856	1.004	0.005	0.961577190440649	0.970361391327744	0.0078	0.008	0.0086	0.0086	TRUE	0.1078
CNC05470	15213	8950	16122	15373	12213	10471	13180	13874	12603	11914	12541	12468	12763.3	13219	12308	0.931	-0.103	0.233717982032665	0.313579511115892	0.0014	0.0081	0.0053	0.0053	TRUE	0.0228
CNC05480	18323	10563	21547	16487	8616	10398	15874	16375	16844	12777	8848	12381	13849.71	16364	11335	0.693	-0.53	4.39748544920211e-05	0.000147502700188824	0.0185	0.0081	0.012	0.012	TRUE	0.4504
CNC05490	3939	2130	4156	3794	2914	2323	3413	3302	3249	2940	2992	2766	3110.32	3321	2899	0.873	-0.196	0.030229035415764	0.054166537318371	7e-04	0.0087	0.0055	0.0055	TRUE	0.0194
CNC05500	10366	7046	11985	8713	7852	6660	8981	10923	9369	6752	8063	7930	8669.62	9758	7582	0.777	-0.364	0.00109029589598488	0.00280096170487899	0.0099	0.0082	0.0088	0.0088	TRUE	0.1325
CNC05510	3384	1722	3473	3773	3141	2317	2932	2669	2715	2924	3225	2759	2870.72	2772	2969	1.071	0.099	0.327909873291874	0.414294060270405	0.0039	0.0088	0.007	0.007	TRUE	0.0687
CNC05520	3934	1988	4342	3561	1949	1950	3408	3082	3394	2760	2001	2322	2827.87	3295	2361	0.717	-0.481	9.98221106559236e-05	0.000314159994979801	0.014	0.0088	0.0106	0.0106	TRUE	0.2676
[truncated: 4,637 more rows]
