# Supplementary material for: Quantitative global studies reveal differential translational control by start codon context across the fungal kingdom
Source: Nucleic Acids Res. 2020 Feb 5;48(5):2312–31. doi: 10.1093/nar/gkaa060 (PMC7049704; doi:10.1093/nar/gkaa060)
Supplement: gkaa060_Supplemental_Files [file gkaa060_supplemental_files.zip › Table S6 dualAUG_aaRS_contexts_cc.txt]

# Table S6: Initiation contexts of annotated and downstream AUGs in 9 Cryptococcus aaRSs
# Wallace et al., Quantitative global studies reveal differential translational control by start codon context across the fungal kingdom.
# Sequence contexts aATGs of 9 dualAUG tRNA synthetases in Cryptococcus H99 and JEC21
# This is of the wide ATG context NNNNNNNNNNATG 
# Edward Wallace, Edward.Wallace@ed.ac.uk, Apr 2019
H99	JEC21	aATG.context.H99	aATG.context.JEC21	d1.context.H99	d1.context.JEC21
CNAG_04179	CNI03160	CAGATTGTGCATG	CAGATTGTGCATG	AACGCTCACAATG	AACGTTCATAATG
CNAG_06713	CNB00900	CAGCATCTGCATG	CAGCATCTGCATG	CTCATACACAATG	CTCGAACACAATG
CNAG_05900	CNF00730	TCCTACATCTATG	TCCCACATCTATG	ATCATCAAAAATG	ATCATCAAAAATG
CNAG_05722	CNF02520	CCGATATTGTATG	ACGACATTGTATG	CTTAAAGAAAATG	ATCAAAGAAAATG
CNAG_04082	CNB05640	CGACAGATTCATG	CGACAGATTCATG	TATCCACATCATG	TATCCACACCATG
CNAG_01544	CNC06400	CAGCAGCTTTATG	CAGCAGCTTTATG	AGTCGCAAAAATG	TGTAGCAAAAATG
CNAG_04604	CNJ00430	CCACCCCTGCATG	CCACCCCTGCATG	GAAACCCACAATG	GAAACCCACAATG
CNAG_07473	CNB01880	ATAACGGTGTATG	ATAACGGTGTATG	GTACGCAACAATG	GTACGCAGCAATG
CNAG_06755	CNB00480	GGTATATCGTATG	GGTATATCGTATG	AGTACGCACTATG	AGCACGTACTATG
