# Supplementary material for: Quantitative global studies reveal differential translational control by start codon context across the fungal kingdom
Source: Nucleic Acids Res. 2020 Feb 5;48(5):2312–31. doi: 10.1093/nar/gkaa060 (PMC7049704; doi:10.1093/nar/gkaa060)
Supplement: gkaa060_Supplemental_Files [file gkaa060_supplemental_files.zip › Table S7 eIF3.xlsx]

## Sheet: Feuil1
# Table S7: Initiation factor 3 components in 12 fungal species.
# Wallace et al., Quantitative global studies reveal differential translational control by start codon context across the fungal kingdom.
# Orthologs of all human eIF3 components eIF3a-eIF3m for 12 fungal (dikarya) species, assembled mostly from PANTHERdb and manually curated.
# Note that C. neoformans homolog PRT1 is expressed in two non-identical paralogs at the mating-type locus, so does not have a systematic ORF name or fungidb entry.
# Cn = C. neoformans H99, Cd = C. deneoformans JEC21, Sc = S. cerevisiae S288C, Nc = N. crassa OR74A, Sp = S. pombe 972h-, Ca = C. albicans SC5314, Yl = Yarrowia lipolytica CLIB122, Af = Aspergillus fumigatus Af293 , An = Aspergillus nidulans FGSC A4, Hc = Histoplasma capsulatum G217B, Um = Ustilago maydis 521, Pg = Puccinia graminis f. sp. tritici CRL 75-36-700-3
# Edward.Wallace@ed.ac.uk and Guilhem.Janbon@pasteur.fr, 2019
Subunit	Cn	Cd	Sc	Nc	Sp	Ca	Yl	Af	An	Hc	Um	Pg
eIF3a	CNAG_02212	CNE03290	YBR079C	NCU00040	SPBC17D11.05	C1_12770W_A	YALI0_F18942g	Afu1g05200	AN2743	AGR95_060730	UMAG_11577	PGTG_18178, PGTG_22236,PGTG_22237
eIF3b	PRT1	CND05740	YOR361C	NCU02208	SPAC25G10.08	C7_01450C_A	YALI0_F16115g	Afu1g02030	AN0359	AGR95_082230	UMAG_04299	PGTG_13070
eIF3c	CNAG_07628	CNE01020	YMR309C	NCU07831	SPAC4A8.16c	C4_01490W_A	YALI0_D22572g	Afu4g03860	AN7105	AGR95_063650	UMAG_06323	PGTG_09255
eIF3d	CNAG_03641	CNB01420	-	NCU07380	SPAC637.07	-	YALI0_F14839g	Afu2g14670	AN7540	AGR95_021710	UMAG_01321	PGTG_10613
eIF3e	CNAG_06061	CNM00700	-	NCU05889	SPBC646.09c	-	YALI0_F22671g	Afu3g11360	AN2907	AGR95_090460	UMAG_00379	PGTG_10950, PGTG_16063
eIF3f	CNAG_06563	CNF04540	-	NCU01021	SPBC4C3.07	C5_02660C_A	YALI0_E26851g	Afu1g09330	AN10182	AGR95_043760	UMAG_00175	PGTG_04587
eIF3g	CNAG_02657	CNK01460	YDR429C	NCU08046	SPBC18H10.03	C1_14260C_A	YALI0_E03828g	Afu2g09870	AN10765	AGR95_086700	UMAG_03952	PGTG_15719
eIF3h	CNAG_02507	CNE00550	-	NCU07929	SPAC821.05	C3_07420W_A	YALI0_F16005g	Afu1g09970	AN1270	AGR95_098110	UMAG_00199	PGTG_16474
eIF3i	CNAG_00602	CNA05850	YMR146C	NCU03876	SPAC4D7.05	C1_02790W_A	YALI0_A02695g	Afu3g08640	AN2997	AGR95_060320	UMAG_11749	PGTG_19816
eIF3j	CNAG_02128	CNE04090	YLR192C	NCU07954	SPAC3A12.13c	CR_10370W_A	YALI0_F30305g	Afu6g06760	AN5745	AGR95_036020	UMAG_04908	PGTG_01242
eIF3k	CNAG_01111	CND02370	-	NCU09707	-	-	YALI0_D23243g	Afu3g09280	AN3055	AGR95_032950	UMAG_12282	PGTG_16132, PGTG_19218
eIF3l	CNAG_05105	CNL05160	-	NCU06279	-	-	YALI0_D03399g	Afu2g10380	AN5954	AGR95_076980	UMAG_01228	PGTG_19774
eIF3m	CNAG_00509	CNA04920	-	NCU02813	SPAC1751.03	-	YALI0_C21890g	Afu7g03980	AN4259	AGR95_056460	UMAG_01355	PGTG_14943
