# Supplementary material for: Quantitative global studies reveal differential translational control by start codon context across the fungal kingdom
Source: Nucleic Acids Res. 2020 Feb 5;48(5):2312–31. doi: 10.1093/nar/gkaa060 (PMC7049704; doi:10.1093/nar/gkaa060)
Supplement: gkaa060_Supplemental_Files [file gkaa060_supplemental_files.zip › Table S8 oligos.xlsx]

## Sheet: Feuil1
# Table S8: Oligonucleotides used in ribosome profiling.
# Wallace et al., Quantitative global studies reveal differential translational control by start codon context across the fungal kingdom.
# These are for ribosome profiling of Cryptococcus. hitenmadhani@gmail.com
Name	Sequence	Purpose
oCJ11	GATCGTCGGACTGTAGAACTCTGAACCTGTCG	cDNA synthesis
asDNA1	GTTTTTTTACTTATTCAATGAAGCGGAGCT	rRNA subtraction
asDNA2	GCGCCGGTGAAATACCACTACCTCCA	rRNA subtraction
asDNA3	TGTCGCATACACTGGTTGGGACTGAGGAATG	rRNA subtraction
asDNA4	ATCCGCAAGGAGCACCTTCGACCGATCCGG	rRNA subtraction
asDNA5	CCGAAGGGCATGCCTGTTTGAGAGTCATGA	rRNA subtraction
asDNA6	ATTACCCAATCCCGACACGGGGAGGTAGTGA	rRNA subtraction
asDNA7	TATGGTGAATCATAATAACTTCTCGAATCGCAT	rRNA subtraction
asDNA8	AGATTAAGCCATGCATGTCTAAGTATAAACGA	rRNA subtraction
